# Supplementary material for: Commutability of Possible External Quality Assessment Materials for Cardiac Troponin Measurement
Source: PLoS One. 2014 Jul 7;9(7):e102046. doi: 10.1371/journal.pone.0102046 (PMC4085021; doi:10.1371/journal.pone.0102046)
Supplement: Table S1 — Raw data of the study and major data analyses. (XLSX) [file pone.0102046.s001.xlsx]

## Sheet: (7)deming, centaur-access
Deming example
	centaur							access
																															ng/ml
						^2							^2																U	L	Ymeasured		Rm/p	Rm/p,aver
EQA L2	2.1821							1.75571																			2.1821	2.00621			0.56979	1.0144	0.561704	0.558754
EQA L2	2.03651							1.6121																			2.03651	1.86718			0.409355	0.736509	0.555805
SRM L1	3.68939							3.41106
SRM L2	2.37908							2.13279
HSP L1	3.1453							2.92321
HSP L2	2.88625							2.60217
HSP L3	2.3063							2.18992
HSP L4	1.34616							1.27489
HSP L5	0.695814							0.648986
Swine serum L1	2.69396							2.7623
Swine serum L2	2.12544							2.15668
1	0.510578	2.13143	-1.62085	2.62716	0.0688738	0.0047436	0.000388529	0.405032	1.95782	-1.55279	2.41115	0.065547	0.00429641	0.000874683	2.51684	0.803183	0.73001	0.762126	0.444194	0.954907	-0.0774982	61	0.000485861	0.000141436	0.000301462	0.0352168	0.510578	0.410056	0.479081	0.341031
1	0.643225		-1.4882	2.21475	0.0172993	0.000299265		0.677102		-1.28072	1.64023	0.0257585	0.0006635		1.90597											0.0368737	0.665838	0.558315	0.630588	0.486043
1	0.677695		-1.45373	2.11334	0.0258724	0.000669382		0.555719		-1.4021	1.96588	0.0274558	0.00075382		2.03828											0.0385478	0.821098	0.706574	0.782128	0.63102
1	0.730111		-1.40132	1.96369	0.053937	0.0029092		0.457674		-1.50014	2.25043	0.0399553	0.00159643		2.10218											0.0402369	0.976358	0.854833	0.933697	0.775968
1	0.741413		-1.39002	1.93215	0.0449324	0.00201892		0.583006		-1.37481	1.89011	0.0348976	0.00121784		1.91101											0.0419394	1.13162	1.00309	1.08529	0.920891
1	0.777865		-1.35356	1.83214	0.019369	0.000375157		0.811058		-1.14676	1.31506	0.0258141	0.000666366		1.55221											0.0436535	1.28688	1.15135	1.23691	1.06579
1	0.868668		-1.26276	1.59457	0.0271923	0.000739423		0.691253		-1.26657	1.60419	0.0304729	0.000928599		1.59937											0.0453781	1.44214	1.29961	1.38855	1.21067
1	0.922098		-1.20933	1.46248	0.0242362	0.000587393		0.887536		-1.07028	1.1455	0.0103062	0.000106217		1.29433											0.0471118	1.5974	1.44787	1.54021	1.35553
1	0.881333		-1.2501	1.56274	0.0420779	0.00177055		0.74624		-1.21158	1.46792	0.0226342	0.000512308		1.51459											0.0488539	1.75266	1.59613	1.69188	1.50037
1	0.948816		-1.18261	1.39857	0.0274304	0.000752428		0.740209		-1.21761	1.48257	0.0470085	0.0022098		1.43996											0.0506033	1.90792	1.74439	1.84357	1.6452
1	1.03311		-1.09832	1.2063	0.0201224	0.000404911		0.843621		-1.1142	1.24144	0.0410505	0.00168514		1.22374											0.0523594	2.06318	1.89264	1.99527	1.79002
1	1.12923		-1.0022	1.00441	0.00669148	4.47759e-05		1.02587		-0.931945	0.868521	0.00896896	8.04422e-05		0.933998											0.0541215	2.21844	2.0409	2.14698	1.93483
1	1.20227		-0.929159	0.863336	0.00684958	4.69167e-05		1.20537		-0.752453	0.566186	0.0161554	0.000260998		0.699148											0.0558891	2.3737	2.18916	2.2987	2.07962
1	1.19119		-0.940239	0.884049	0.00980504	9.61387e-05		1.06318		-0.894643	0.800385	0.044341	0.00196612		0.841177											0.0576616	2.52896	2.33742	2.45044	2.2244
1	1.27403		-0.857399	0.735133	0.0129158	0.000166818		1.1932		-0.76462	0.584644	0.033452	0.00111903		0.655585											0.0594386	2.68422	2.48568	2.60218	2.36918
1	1.38186		-0.749572	0.561858	0.0144224	0.000208005		1.22939		-0.728428	0.530607	0.0194118	0.000376817		0.546009											0.0612197	2.83948	2.63394	2.75393	2.51395
1	1.38734		-0.74409	0.553671	0.00813367	6.61565e-05		1.16766		-0.790154	0.624344	0.0345983	0.00119704		0.587946											0.0630046	2.99474	2.7822	2.90569	2.65871
1	1.41548		-0.715951	0.512586	0.0081872	6.70302e-05		1.32901		-0.628806	0.395398	0.0153691	0.00023621		0.450195											0.0647929	3.15	2.93046	3.05745	2.80346
1	1.46753		-0.663904	0.440768	0.0207042	0.000428663		1.24609		-0.711726	0.506554	0.0206275	0.000425495		0.472518											0.0665844	3.30526	3.07872	3.20922	2.94821
1	1.50553		-0.625898	0.391748	0.00959131	9.19932e-05		1.5527		-0.405119	0.164122	0.0299829	0.000898971		0.253563											0.0683789	3.46052	3.22697	3.361	3.09295
1	1.55509		-0.576335	0.332162	0	0		1.36835		-0.589464	0.347468	0.00859451	7.38656e-05		0.339729											0.070176	3.61578	3.37523	3.51278	3.23769
1	1.64928		-0.482149	0.232468	0.008445	7.1318e-05		1.5394		-0.418422	0.175077	0.0338329	0.00114467		0.201742
1	1.64043		-0.491003	0.241084	0.00847793	7.18754e-05		1.56485		-0.392971	0.154426	0.0195477	0.000382111		0.19295
1	1.74024		-0.391191	0.15303	0.012746	0.000162461		1.58664		-0.371174	0.13777	0.0314344	0.00098812		0.1452
1	1.81555		-0.315877	0.0997786	0.00581045	3.37613e-05		1.6156		-0.342216	0.117112	0.0201684	0.000406763		0.108098
1	1.95712		-0.174312	0.0303847	0.00375311	1.40858e-05		1.86343		-0.094384	0.00890834	0.0342488	0.00117298		0.0164523
1	2.18594		0.0545148	0.00297187	0.0145874	0.000212792		1.93985		-0.0179635	0.000322687	0.0353457	0.00124932		-0.000979277
1	2.21007		0.0786368	0.00618374	0.0495545	0.00245565		2.06298		0.105162	0.0110591	0.00597058	3.56478e-05		0.00826961
1	2.3017		0.170268	0.0289912	0.0388524	0.00150951		2.19737		0.23955	0.0573842	0.0408659	0.00167003		0.0407877
1	2.32398		0.192546	0.037074	0.00650689	4.23396e-05		2.01677		0.0589546	0.00347564	0.0152209	0.000231677		0.0113515
1	2.34181		0.210384	0.0442613	0.0139087	0.000193452		2.2934		0.335579	0.112614	0.025183	0.000634183		0.0706004
1	2.3465		0.215066	0.0462534	0.00831613	6.91579e-05		2.12183		0.164008	0.0268986	0.0139414	0.000194363		0.0352726
1	2.40494		0.273514	0.0748097	0.00248779	6.18909e-06		2.20908		0.25126	0.0631316	0.0254796	0.000649209		0.068723
1	2.43034		0.298913	0.0893493	0.00114426	1.30933e-06		2.27456		0.316743	0.100326	0.00237451	5.63829e-06		0.0946788
1	2.43852		0.307095	0.0943076	0.00477694	2.28192e-05		2.16859		0.210775	0.0444261	0.0164187	0.000269573		0.0647281
1	2.45952		0.328086	0.10764	0.006039	3.64695e-05		2.27466		0.31684	0.100388	0.0462891	0.00214268		0.103951
1	2.62761		0.496183	0.246198	0.00582925	3.39802e-05		2.38917		0.431355	0.186067	0.0585621	0.00342952		0.214031
1	2.64442		0.512987	0.263155	0.0107329	0.000115196		2.51295		0.555131	0.308171	0.0218856	0.000478981		0.284775
1	2.68182		0.550393	0.302933	0.0120957	0.000146305		2.46331		0.505494	0.255524	0.0271384	0.000736491		0.278221
1	2.66158		0.530149	0.281058	0.010021	0.000100421		2.1861		0.228284	0.0521135	0.0103344	0.0001068		0.121024
1	2.7057		0.574268	0.329784	0.005584	3.1181e-05		2.53253		0.574713	0.330295	0.0311359	0.000969441		0.330039
1	2.77769		0.646264	0.417657	0.00792205	6.27588e-05		2.64383		0.686008	0.470607	0.0358223	0.00128324		0.443342
1	2.80611		0.674676	0.455188	0.00293392	8.60787e-06		2.44772		0.489902	0.240004	0.0202014	0.000408096		0.330525
1	2.90225		0.770818	0.594161	0.0149509	0.00022353		2.76066		0.802846	0.644561	0.025102	0.000630109		0.618848
1	2.9294		0.797973	0.636761	0.00465355	2.16555e-05		2.7024		0.744584	0.554405	0.0278893	0.000777816		0.594158
1	2.92911		0.797679	0.636292	0.00221011	4.88461e-06		2.81356		0.855744	0.732298	0.0255592	0.000653275		0.682609
1	2.93268		0.801248	0.641999	0.00804663	6.47483e-05		2.72097		0.76315	0.582397	0.024491	0.000599811		0.611472
1	2.99878		0.867346	0.75229	0.00680195	4.62665e-05		2.72743		0.769616	0.592309	0.0231252	0.000534775		0.667524
1	3.00575		0.874318	0.764432	0.00997738	9.95482e-05		2.75011		0.792294	0.62773	0.0289199	0.00083636		0.692717
1	3.01156		0.880132	0.774633	0.0139363	0.00019422		2.88537		0.927549	0.860347	0.0262314	0.000688085		0.816366
1	3.01318		0.881754	0.77749	0.018823	0.000354305		2.71813		0.760316	0.57808	0.0178591	0.000318949		0.670412
1	3.08552		0.954089	0.910285	0.0110772	0.000122704		2.7761		0.818279	0.669581	0.0278107	0.000773433		0.780711
1	3.14448		1.01305	1.02627	0.00547432	2.99681e-05		2.96075		1.00293	1.00587	0.00459593	2.11226e-05		1.01602
1	3.16718		1.03575	1.07278	0.00951191	9.04764e-05		2.91401		0.956191	0.9143	0.0328884	0.00108165		0.990374
1	3.20503		1.0736	1.15262	0.0115787	0.000134067		2.92768		0.969858	0.940625	0.0172836	0.000298723		1.04124
1	3.22304		1.09161	1.19162	0.00406853	1.65529e-05		3.0026		1.04479	1.09158	0.0113167	0.000128068		1.1405
1	3.32641		1.19498	1.42798	0.00333049	1.10922e-05		3.1877		1.22988	1.51261	0.0114178	0.000130367		1.46969
1	3.34192		1.21049	1.4653	0.00870015	7.56926e-05		3.20536		1.24754	1.55637	0.0133503	0.000178231		1.51015
1	3.37207		1.24064	1.53919	0.00766187	5.87042e-05		3.08442		1.1266	1.26923	0.0355744	0.00126554		1.3977
1	3.41775		1.28632	1.65461	0.0154985	0.000240202		3.20001		1.24219	1.54304	0.0643896	0.00414603		1.59785
1	3.61578		1.48435	2.20329	0.00482332	2.32644e-05		3.40574		1.44792	2.09648	0.0207931	0.000432354		2.14922

## Sheet: (6)lg average and s
sample type	centaur		access		architect		vitros
	aver	s	aver	s	aver	s	aver	s
EQA L2	2.1821	0.00578506	1.75571	0.0258577	2.83667	0.00437466	2.53729	0.00591913
EQA L2	2.03651	0.0125448	1.6121	0.0217438	2.69589	0.0174243	2.43265	0.0119256
SRM L1	3.68939	0.00620334	3.41106	0.0281286	3.23293	0.0202051	3.16772	0.018501
SRM L2	2.37908	0.00780155	2.13279	0.0414863	1.92953	0.00874662	1.7784	0.0172514
HSP L1	3.1453	0.0141797	2.92321	0.0441829	2.9952	0.00757233	2.94734	0.00615257
HSP L2	2.88625	0.0183006	2.60217	0.0818554	2.70081	0.00722344	2.6442	0.00292445
HSP L3	2.3063	0.0285028	2.18992	0.078134	2.32989	0.00474117	2.29424	0.00166462
HSP L4	1.34616	0.0156579	1.27489	0.0212961	1.31367	0.0159817	1.29739	0.00253275
HSP L5	0.695814	0.018049	0.648986	0.0363281	0.571203	0.0344018	0.71595	0.00835298
Swine serum L1	2.69396	0.0109494	2.7623	0.0162467	2.3489	0.0123798
Swine serum L2	2.12544	0.00758522	2.15668	0.0111367	1.7328	0.0129735
patient serum	0.510578	0.0688738	0.405032	0.065547	0.202342	0.0486827	0.434758	0.0497543
patient serum	0.643225	0.0172993	0.677102	0.0257585	0.687211	0.00517008	0.71595	0.00835298
patient serum	0.677695	0.0258724	0.555719	0.0274558	0.593818	0.0348232	0.740315	0.00789724
patient serum	0.730111	0.053937	0.457674	0.0399553	0.413417	0.045455	0.721413	0.012657
patient serum	0.741413	0.0449324	0.583006	0.0348976	0.605458	0.0163592	0.726982	0.00468687
patient serum	0.777865	0.019369	0.811058	0.0258141	0.969832	0.0163065	0.904866	0.00626883
patient serum	0.868668	0.0271923	0.691253	0.0304729	0.74786	0.0207703	0.933957	0.0267313
patient serum	0.922098	0.0242362	0.887536	0.0103062	0.906642	0.00824927	1.01421	0.00640567
patient serum	0.881333	0.0420779	0.74624	0.0226342	0.789924	0.0563774	0.917323	0.00303931
patient serum	0.948816	0.0274304	0.740209	0.0470085	0.886322	0.0148039	0.959041	0
patient serum	1.03311	0.0201224	0.843621	0.0410505	0.846977	0.0154926	0.915526	0.00803514
patient serum	1.12923	0.00669148	1.02587	0.00896896	1.22428	0.0146342	1.14921	0.004356
patient serum	1.20227	0.00684958	1.20537	0.0161554	1.42375	0.00737457	1.27951	0.00348116
patient serum	1.19119	0.00980504	1.06318	0.044341	1.13214	0.0208845	0.910261	0.0030766
patient serum	1.27403	0.0129158	1.1932	0.033452	1.25407	0.0227987	1.27261	0.00133728
patient serum	1.38186	0.0144224	1.22939	0.0194118	1.38261	0.00208084	1.27716	0.0092957
patient serum	1.38734	0.00813367	1.16766	0.0345983	1.20046	0.00568206	1.31313	0.00643675
patient serum	1.41548	0.0081872	1.32901	0.0153691	1.32694	0.0100267	1.34235	0.00987224
patient serum	1.46753	0.0207042	1.24609	0.0206275	1.28611	0.0158261	1.38499	0.00545713
patient serum	1.50553	0.00959131	1.5527	0.0299829	1.51134	0.0266878	0.982224	0.00779565
patient serum	1.55509	0	1.36835	0.00859451	1.57815	0.0120113	1.61733	0.0048571
patient serum	1.64928	0.008445	1.5394	0.0338329	1.61124	0.0127558	1.57858	0.00866942
patient serum	1.64043	0.00847793	1.56485	0.0195477	1.67405	0.0160926	1.51498	0.00333652
patient serum	1.74024	0.012746	1.58664	0.0314344	1.66636	0.0141835	1.66307	0.00196584
patient serum	1.81555	0.00581045	1.6156	0.0201684	1.60458	0.00271491	1.66869	0.00284811
patient serum	1.95712	0.00375311	1.86343	0.0342488	1.86726	0.00341148	1.83459	0.00765713
patient serum	2.18594	0.0145874	1.93985	0.0353457	1.94347	0.00619304	1.94528	0.00538879
patient serum	2.21007	0.0495545	2.06298	0.00597058	2.18939	0.0116383	2.18686	0.0021555
patient serum	2.3017	0.0388524	2.19737	0.0408659	2.27264	0.00788082	2.22716	0.00702189
patient serum	2.32398	0.00650689	2.01677	0.0152209	2.12428	0.0016425	2.18911	0.00159652
patient serum	2.34181	0.0139087	2.2934	0.025183	2.18514	0.00576008	1.85329	0.00230825
patient serum	2.3465	0.00831613	2.12183	0.0139414	2.42648	0.0133209	2.18229	0.00655592
patient serum	2.40494	0.00248779	2.20908	0.0254796	2.2392	0.00502958	2.25501	0.00538541
patient serum	2.43034	0.00114426	2.27456	0.00237451	2.27719	0.0124413	2.3252	0.00708715
patient serum	2.43852	0.00477694	2.16859	0.0164187	2.31611	0.0134831	2.13966	0.00374775
patient serum	2.45952	0.006039	2.27466	0.0462891	2.33458	0.00322592	2.30291	0.000818149
patient serum	2.62761	0.00582925	2.38917	0.0585621	2.38899	0.0083721	2.44429	0.00395577
patient serum	2.64442	0.0107329	2.51295	0.0218856	2.57432	0.0113789	2.51832	0.00472193
patient serum	2.68182	0.0120957	2.46331	0.0271384	2.4713	0.013249	2.50146	0.00393133
patient serum	2.66158	0.010021	2.1861	0.0103344	2.53086	0.00545244	1.87756	0.00232322
patient serum	2.7057	0.005584	2.53253	0.0311359	2.64126	0.00788725	2.59682	0.00702163
patient serum	2.77769	0.00792205	2.64383	0.0358223	2.53318	0.00202384	2.22642	0.0039968
patient serum	2.80611	0.00293392	2.44772	0.0202014	2.47438	0.0169851	2.58467	0.00716525
patient serum	2.90225	0.0149509	2.76066	0.025102	2.85057	0.0112523	2.83545	0.00328847
patient serum	2.9294	0.00465355	2.7024	0.0278893	2.91571	0.00879225	2.86632	0.00286632
patient serum	2.92911	0.00221011	2.81356	0.0255592	2.99568	0.00405064	2.98963	0.00719915
patient serum	2.93268	0.00804663	2.72097	0.024491	3.07091	0.0356998	2.94066	0.00327136
patient serum	2.99878	0.00680195	2.72743	0.0231252	2.98555	0.0212876	2.97121	0.00829175
patient serum	3.00575	0.00997738	2.75011	0.0289199	2.69819	0.00542144	2.75848	0.00599072
patient serum	3.01156	0.0139363	2.88537	0.0262314	2.8475	0.00999511	2.79127	0.00781515
patient serum	3.01318	0.018823	2.71813	0.0178591	2.90902	0.000490712	2.7425	0.0127297
patient serum	3.08552	0.0110772	2.7761	0.0278107	2.94062	0.00625088	2.92161	0.00309525
patient serum	3.14448	0.00547432	2.96075	0.00459593	2.90123	0.017944	2.93077	0.00212497
patient serum	3.16718	0.00951191	2.91401	0.0328884	2.9262	0.0108346	2.93654	0.00179789
patient serum	3.20503	0.0115787	2.92768	0.0172836	3.05909	0.00668303	2.94992	0.00214048
patient serum	3.22304	0.00406853	3.0026	0.0113167	3.00788	0.00864385	3.0373	0.00382818
patient serum	3.32641	0.00333049	3.1877	0.0114178	3.28081	0.0143261	3.19777	0.00382355
patient serum	3.34192	0.00870015	3.20536	0.0133503	3.32901	0.00207448	3.34204	0.00366552
patient serum	3.37207	0.00766187	3.08442	0.0355744	3.12914	0.000952087	3.10442	0.00118071
patient serum	3.41775	0.0154985	3.20001	0.0643896	3.27588	0.00599266	3.20985	0.00318147
patient serum	3.61578	0.00482332	3.40574	0.0207931	3.37168	0.00480601	3.37919	0.00283066

## Sheet: (5)lg transform and s check
sample type	sample no.	centaur					access					architect					vitros						centaur					access					architect					vitros
		replicate			aver	s	replicate			aver	s	replicate			aver	s	replicate			aver	s		replicate			aver	s	replicate			aver	s	replicate			aver	s	replicate			aver	s
		1	2	3			1	2	3			1	2	3			1	2	3				1	2	3			1	2	3			1	2	3			1	2	3
EQA L2	31	2.18099	2.18837	2.17696	2.1821	0.00578506	1.75136	1.73231	1.78347	1.75571	0.0258577	2.8327	2.84136	2.83594	2.83667	0.00437466	2.53097	2.5382	2.5427	2.53729	0.00591913		1.517	1.543	1.503	1.521	0.0202978	0.5641	0.5399	0.6074	0.570467	0.0341974	6.803	6.94	6.854	6.86567	0.0692411	3.396	3.453	3.489	3.446	0.0468935
EQA L2	62	2.0406	2.0465	2.02243	2.03651	0.0125448	1.60466	1.63659	1.59506	1.6121	0.0217438	2.67578	2.70552	2.70638	2.69589	0.0174243	2.4216	2.43104	2.44529	2.43265	0.0119256		1.098	1.113	1.053	1.088	0.031225	0.4024	0.4331	0.3936	0.4097	0.0207372	4.74	5.076	5.086	4.96733	0.19694	2.64	2.698	2.788	2.70867	0.0745743
SRM L1	19		3.69378	3.68501	3.68939	0.00620334	3.38326	3.4104	3.43951	3.41106	0.0281286	3.21625	3.22714	3.25539	3.23293	0.0202051	3.16542	3.15048	3.18727	3.16772	0.018501			49.406	48.418	48.912	0.698621	24.1691	25.7278	27.511	25.8026	1.67221	16.453	16.871	18.005	17.1097	0.803055	14.636	14.141	15.391	14.7227	0.629491
SRM L2	50	2.37912	2.38686	2.37125	2.37908	0.00780155	2.16681	2.08657	2.14498	2.13279	0.0414863	1.93952	1.92583	1.92324	1.92953	0.00874662	1.79727	1.77452	1.76343	1.7784	0.0172514		2.394	2.437	2.351	2.394	0.043	1.4683	1.2206	1.3963	1.36173	0.127416	0.87	0.843	0.838	0.850333	0.0172143	0.627	0.595	0.58	0.600667	0.0240069
HSP L1	87	3.14273	3.16059	3.13258	3.1453	0.0141797	2.90173	2.89387	2.97402	2.92321	0.0441829	2.98709	2.99642	3.00208	2.9952	0.00757233	2.94665	2.95381	2.94156	2.94734	0.00615257		13.891	14.474	13.57	13.9783	0.458284	7.9749	7.832	9.4194	8.40877	0.878146	9.707	9.918	10.048	9.891	0.172096	8.844	8.991	8.741	8.85867	0.125644
HSP L2	81	2.86552	2.90015	2.8931	2.88625	0.0183006	2.61412	2.515	2.6774	2.60217	0.0818554	2.69373	2.70053	2.70817	2.70081	0.00722344	2.64256	2.64758	2.64246	2.6442	0.00292445		7.337	7.946	7.818	7.70033	0.321099	4.1126	3.2734	4.7577	4.0479	0.744262	4.94	5.018	5.107	5.02167	0.0835604	4.391	4.442	4.39	4.40767	0.0297377
HSP L3	63	2.3092	2.33325	2.27646	2.3063	0.0285028	2.10027	2.24351	2.22598	2.18992	0.078134	2.32654	2.33325		2.32989	0.00474117	2.2927	2.29403	2.29601	2.29424	0.00166462		2.038	2.154	1.89	2.02733	0.132323	1.2597	1.7519	1.6826	1.56473	0.266429	2.121	2.154		2.1375	0.0233345	1.962	1.968	1.977	1.969	0.00754983
HSP L4	13	1.36173	1.33041	1.34635	1.34616	0.0156579	1.28217	1.25091	1.29159	1.27489	0.0212961	1.31597	1.29667	1.32838	1.31367	0.0159817	1.29885	1.29447	1.29885	1.29739	0.00253275		0.23	0.214	0.222	0.222	0.008	0.1915	0.1782	0.1957	0.188467	0.00913583	0.207	0.198	0.213	0.206	0.00754983	0.199	0.197	0.199	0.198333	0.0011547
HSP L4	44	1.38202	1.36173	1.36173	1.36849	0.011714	1.25261	1.27277	1.26811	1.2645	0.0105542	1.31597	1.31597	1.32428	1.31874	0.004799	1.31175	1.30535	1.29447	1.30386	0.00874014		0.241	0.23	0.23	0.233667	0.00635085	0.1789	0.1874	0.1854	0.1839	0.0044441	0.207	0.207	0.211	0.208333	0.0023094	0.205	0.202	0.197	0.201333	0.00404145
HSP L4	75	1.4014	1.3927	1.37475	1.38962	0.0135907	1.21696	1.25285	1.26435	1.24472	0.0247192	1.31806	1.32634	1.32428	1.32289	0.00430752	1.29885	1.3032	1.29667	1.29957	0.00332417		0.252	0.247	0.237	0.245333	0.00763763	0.1648	0.179	0.1838	0.175867	0.00987995	0.208	0.212	0.211	0.210333	0.00208167	0.199	0.201	0.198	0.199333	0.00152753
HSP L5	1	0.681241	0.690196	0.716003	0.695814	0.018049	0.607455	0.674861	0.664642	0.648986	0.0363281	0.591065	0.531479	0.591065	0.571203	0.0344018	0.724276	0.716003	0.70757	0.71595	0.00835298		0.048	0.049	0.052	0.0496667	0.00208167	0.0405	0.0473	0.0462	0.0446667	0.00365011	0.039	0.034	0.039	0.0373333	0.00288675	0.053	0.052	0.051	0.052	0.001
Swine serum L1	32	2.68538	2.70629	2.6902	2.69396	0.0109494	2.77341	2.74365	2.76984	2.7623	0.0162467	2.36286	2.34459	2.33925	2.3489	0.0123798							4.846	5.085	4.9	4.94367	0.125341	5.9348	5.5418	5.8862	5.7876	0.214252	2.306	2.211	2.184	2.23367	0.0640807
Swine serum L2	93	2.12156	2.13418	2.12057	2.12544	0.00758522	2.14987	2.15063	2.16953	2.15668	0.0111367	1.74741	1.72835	1.72263	1.7328	0.0129735							1.323	1.362	1.32	1.335	0.0234307	1.4121	1.4146	1.4775	1.43473	0.0370581	0.559	0.535	0.528	0.540667	0.0162583
patient serum	11	0.431364	0.544068	0.556303	0.510578	0.0688738	0.330414	0.453318	0.431364	0.405032	0.065547	0.146128	0.230449	0.230449	0.202342	0.0486827	0.414973	0.39794	0.491362	0.434758	0.0497543		0.027	0.035	0.036	0.0326667	0.00493288	0.0214	0.0284	0.027	0.0256	0.00370405	0.014	0.017	0.017	0.016	0.00173205	0.026	0.025	0.031	0.0273333	0.00321455
patient serum	26	0.653213	0.623249	0.653213	0.643225	0.0172993	0.698101	0.64836	0.684845	0.677102	0.0257585	0.690196	0.690196	0.681241	0.687211	0.00517008	0.716003	0.70757	0.724276	0.71595	0.00835298		0.045	0.042	0.045	0.044	0.00173205	0.0499	0.0445	0.0484	0.0476	0.00278747	0.049	0.049	0.048	0.0486667	0.00057735	0.052	0.051	0.053	0.052	0.001
patient serum	35	0.662758	0.70757	0.662758	0.677695	0.0258724	0.534026	0.546543	0.586587	0.555719	0.0274558	0.633468	0.579784	0.568202	0.593818	0.0348232	0.740363	0.732394	0.748188	0.740315	0.00789724		0.046	0.051	0.046	0.0476667	0.00288675	0.0342	0.0352	0.0386	0.036	0.00230651	0.043	0.038	0.037	0.0393333	0.00321455	0.055	0.054	0.056	0.055	0.001
patient serum	77	0.69897	0.792392	0.69897	0.730111	0.053937	0.414973	0.463893	0.494155	0.457674	0.0399553	0.361728	0.431364	0.447158	0.413417	0.045455	0.70757	0.724276	0.732394	0.721413	0.012657		0.05	0.062	0.05	0.054	0.0069282	0.026	0.0291	0.0312	0.0287667	0.00261598	0.023	0.027	0.028	0.026	0.00264575	0.051	0.053	0.054	0.0526667	0.00152753
patient serum	6	0.724276	0.70757	0.792392	0.741413	0.0449324	0.561101	0.564666	0.623249	0.583006	0.0348976	0.623249	0.591065	0.60206	0.605458	0.0163592	0.724276	0.732394	0.724276	0.726982	0.00468687		0.053	0.051	0.062	0.0553333	0.00585947	0.0364	0.0367	0.042	0.0383667	0.00315013	0.042	0.039	0.04	0.0403333	0.00152753	0.053	0.054	0.053	0.0533333	0.00057735
patient serum	22	0.78533	0.755875	0.792392	0.777865	0.019369	0.798651	0.79379	0.840733	0.811058	0.0258141	0.986772	0.968483	0.954243	0.969832	0.0163065	0.908485	0.897627	0.908485	0.904866	0.00626883		0.061	0.057	0.062	0.06	0.00264575	0.0629	0.0622	0.0693	0.0648	0.0039128	0.097	0.093	0.09	0.0933333	0.00351188	0.081	0.079	0.081	0.0803333	0.0011547
patient serum	74	0.892095	0.875061	0.838849	0.868668	0.0271923	0.660865	0.691081	0.721811	0.691253	0.0304729	0.724276	0.763428	0.755875	0.74786	0.0207703	0.90309	0.94939	0.94939	0.933957	0.0267313		0.078	0.075	0.069	0.074	0.00458258	0.0458	0.0491	0.0527	0.0492	0.00345109	0.053	0.058	0.057	0.056	0.00264575	0.08	0.089	0.089	0.086	0.00519615
patient serum	59	0.913814	0.94939	0.90309	0.922098	0.0242362	0.893207	0.893762	0.87564	0.887536	0.0103062	0.913814	0.908485	0.897627	0.906642	0.00824927	1.01284	1.0086	1.02119	1.01421	0.00640567		0.082	0.089	0.08	0.0836667	0.00472582	0.0782	0.0783	0.0751	0.0772	0.00181934	0.082	0.081	0.079	0.0806667	0.00152753	0.103	0.102	0.105	0.103333	0.00152753
patient serum	79	0.929419	0.851258	0.863323	0.881333	0.0420779	0.74351	0.725095	0.770115	0.74624	0.0226342	0.740363	0.778151	0.851258	0.789924	0.0563774	0.919078	0.913814	0.919078	0.917323	0.00303931		0.085	0.071	0.073	0.0763333	0.00757188	0.0554	0.0531	0.0589	0.0558	0.00292062	0.055	0.06	0.071	0.062	0.00818535	0.083	0.082	0.083	0.0826667	0.00057735
patient serum	88	0.973128	0.954243	0.919078	0.948816	0.0274304	0.71265	0.713491	0.794488	0.740209	0.0470085	0.880814	0.875061	0.90309	0.886322	0.0148039	0.959041	0.959041	0.959041	0.959041	0		0.094	0.09	0.083	0.089	0.00556776	0.0516	0.0517	0.0623	0.0552	0.00614898	0.076	0.075	0.08	0.077	0.00264575	0.091	0.091	0.091	0.091	1.69967e-17
patient serum	82	1.05308	1.03342	1.01284	1.03311	0.0201224	0.796574	0.872156	0.862131	0.843621	0.0410505	0.845098	0.832509	0.863323	0.846977	0.0154926	0.908485	0.913814	0.924279	0.915526	0.00803514		0.113	0.108	0.103	0.108	0.005	0.0626	0.0745	0.0728	0.0699667	0.0064361	0.07	0.068	0.073	0.0703333	0.00251661	0.081	0.082	0.084	0.0823333	0.00152753
patient serum	52	1.1271	1.13672	1.12385	1.12923	0.00669148	1.01953	1.03222		1.02587	0.00896896	1.24055	1.22011	1.21219	1.22428	0.0146342	1.15229	1.14613		1.14921	0.004356		0.134	0.137	0.133	0.134667	0.00208167	0.1046	0.1077		0.10615	0.00219203	0.174	0.166	0.163	0.167667	0.00568624	0.142	0.14	样本不足	0.141	0.00141421
patient serum	58	1.2014	1.20952	1.1959	1.20227	0.00684958	1.18865	1.22089	1.20656	1.20537	0.0161554	1.43136	1.42325	1.41664	1.42375	0.00737457	1.27646	1.27875	1.2833	1.27951	0.00348116		0.159	0.162	0.157	0.159333	0.00251661	0.1544	0.1663	0.1609	0.160533	0.00595847	0.27	0.265	0.261	0.265333	0.00450925	0.189	0.19	0.192	0.190333	0.00152753
patient serum	91	1.2014	1.19033	1.18184	1.19119	0.00980504	1.02898	1.04727	1.11327	1.06318	0.044341	1.13354	1.11059	1.15229	1.13214	0.0208845	0.908485	0.913814	0.908485	0.910261	0.0030766		0.159	0.155	0.152	0.155333	0.00351188	0.1069	0.1115	0.1298	0.116067	0.0121138	0.136	0.129	0.142	0.135667	0.00650641	0.081	0.082	0.081	0.0813333	0.00057735
patient serum	9	1.27646	1.26007	1.28556	1.27403	0.0129158	1.15746	1.19838	1.22376	1.1932	0.033452	1.26482	1.22789	1.26951	1.25407	0.0227987	1.27184	1.27184	1.27416	1.27261	0.00133728		0.189	0.182	0.193	0.188	0.00556776	0.1437	0.1579	0.1674	0.156333	0.0119274	0.184	0.169	0.186	0.179667	0.00929157	0.187	0.187	0.188	0.187333	0.00057735
patient serum	46	1.36736	1.3962	1.38202	1.38186	0.0144224	1.2159	1.25164	1.22063	1.22939	0.0194118	1.38382	1.38382	1.38021	1.38261	0.00208084	1.28556	1.26717	1.27875	1.27716	0.0092957		0.233	0.249	0.241	0.241	0.008	0.1644	0.1785	0.1662	0.1697	0.00767398	0.242	0.242	0.24	0.241333	0.0011547	0.193	0.185	0.19	0.189333	0.00404145
patient serum	78	1.38561	1.38021	1.3962	1.38734	0.00813367	1.15168	1.14395	1.20737	1.16766	0.0345983	1.20683	1.1959	1.19866	1.20046	0.00568206	1.31175	1.32015	1.3075	1.31313	0.00643675		0.243	0.24	0.249	0.244	0.00458258	0.1418	0.1393	0.1612	0.147433	0.0119876	0.161	0.157	0.158	0.158667	0.00208167	0.205	0.209	0.203	0.205667	0.00305505
patient serum	12	1.41162	1.40993	1.42488	1.41548	0.0081872	1.32077	1.31952	1.34674	1.32901	0.0153691	1.32015	1.33846	1.32222	1.32694	0.0100267	1.34242	1.33244	1.35218	1.34235	0.00987224		0.258	0.257	0.266	0.260333	0.00493288	0.2093	0.2087	0.2222	0.2134	0.00762693	0.209	0.218	0.21	0.212333	0.00493288	0.22	0.215	0.225	0.22	0.005
patient serum	76	1.46687	1.48855	1.44716	1.46753	0.0207042	1.22272	1.25382	1.26174	1.24609	0.0206275	1.26951	1.2878	1.30103	1.28611	0.0158261	1.38382	1.39094	1.38021	1.38499	0.00545713		0.293	0.308	0.28	0.293667	0.0140119	0.167	0.1794	0.1827	0.176367	0.00827788	0.186	0.194	0.2	0.193333	0.00702377	0.242	0.246	0.24	0.242667	0.00305505
patient serum	24	1.51587	1.49693	1.50379	1.50553	0.00959131	1.5325	1.53845	1.58715	1.5527	0.0299829	1.48144	1.51983	1.53275	1.51134	0.0266878	0.977724	0.977724	0.991226	0.982224	0.00779565		0.328	0.314	0.319	0.320333	0.0070946	0.3408	0.3455	0.3865	0.3576	0.0251382	0.303	0.331	0.341	0.325	0.0196977	0.095	0.095	0.098	0.096	0.00173205
patient serum	39	1.55509	1.55509	1.55509	1.55509	0	1.35889	1.37051	1.37566	1.36835	0.00859451	1.58206	1.58771	1.56467	1.57815	0.0120113	1.62014	1.61172	1.62014	1.61733	0.0048571		0.359	0.359	0.359	0.359	0	0.2285	0.2347	0.2375	0.233567	0.00460579	0.382	0.387	0.367	0.378667	0.0104083	0.417	0.409	0.417	0.414333	0.0046188
patient serum	30	1.64542	1.65896	1.64345	1.64928	0.008445	1.51812	1.52166	1.57841	1.5394	0.0338329	1.62428	1.59879	1.61066	1.61124	0.0127558	1.56937	1.57978	1.58659	1.57858	0.00866942		0.442	0.456	0.44	0.446	0.0087178	0.3297	0.3324	0.3788	0.346967	0.0276015	0.421	0.397	0.408	0.408667	0.0120139	0.371	0.38	0.386	0.379	0.00754983
patient serum	3	1.64933	1.63949	1.63246	1.64043	0.00847793	1.54332	1.56972	1.58149	1.56485	0.0195477	1.65801	1.67394	1.6902	1.67405	0.0160926	1.51188	1.51851	1.51455	1.51498	0.00333652		0.446	0.436	0.429	0.437	0.008544	0.3494	0.3713	0.3815	0.3674	0.0164015	0.455	0.472	0.49	0.472333	0.0175024	0.325	0.33	0.327	0.327333	0.00251661
patient serum	23	1.74194	1.72673	1.75205	1.74024	0.012746	1.56396	1.57345	1.62252	1.58664	0.0314344	1.66839	1.67943	1.65128	1.66636	0.0141835	1.66087	1.66464	1.6637	1.66307	0.00196584		0.552	0.533	0.565	0.55	0.0160935	0.3664	0.3745	0.4193	0.386733	0.0284929	0.466	0.478	0.448	0.464	0.0150997	0.458	0.462	0.461	0.460333	0.00208167
patient serum	36	1.80889	1.81823	1.81954	1.81555	0.00581045	1.59693	1.61289	1.63699	1.6156	0.0201684	1.60746	1.60423	1.60206	1.60458	0.00271491	1.66558	1.66932	1.67117	1.66869	0.00284811		0.644	0.658	0.66	0.654	0.0087178	0.3953	0.4101	0.4335	0.412967	0.0192607	0.405	0.402	0.4	0.402333	0.00251661	0.463	0.467	0.469	0.466333	0.00305505
patient serum	10	1.95952	1.95904	1.95279	1.95712	0.00375311	1.82866	1.86451	1.89713	1.86343	0.0342488	1.86923	1.86923	1.86332	1.86726	0.00341148	1.83187	1.82866	1.84323	1.83459	0.00765713		0.911	0.91	0.897	0.906	0.00781025	0.674	0.732	0.7891	0.7317	0.0575506	0.74	0.74	0.73	0.736667	0.0057735	0.679	0.674	0.697	0.683333	0.0120968
patient serum	68	2.20249	2.18041	2.17493	2.18594	0.0145874	1.89916	1.96294	1.95746	1.93985	0.0353457	1.93752	1.94988	1.943	1.94347	0.00619304	1.94101	1.95134	1.94349	1.94528	0.00538879		1.594	1.515	1.496	1.535	0.0519711	0.7928	0.9182	0.9067	0.872567	0.0693189	0.866	0.891	0.877	0.878	0.01253	0.873	0.894	0.878	0.881667	0.0109697
patient serum	67	2.22401	2.25115	2.15503	2.21007	0.0495545	2.06002	2.06985	2.05907	2.06298	0.00597058	2.19117	2.20003	2.17696	2.18939	0.0116383	2.18639	2.18921	2.18498	2.18686	0.0021555		1.675	1.783	1.429	1.629	0.181428	1.1482	1.1745	1.1457	1.15613	0.015955	1.553	1.585	1.503	1.547	0.041328	1.536	1.546	1.531	1.53767	0.00763763
patient serum	5	2.25696	2.32695	2.32118	2.3017	0.0388524	2.151	2.21296	2.22814	2.19737	0.0408659	2.27254	2.28058	2.26482	2.27264	0.00788082	2.21906	2.23147	2.23096	2.22716	0.00702189		1.807	2.123	2.095	2.00833	0.174921	1.4158	1.6329	1.691	1.5799	0.145053	1.873	1.908	1.84	1.87367	0.0340049	1.656	1.704	1.702	1.68733	0.0271539
patient serum	40	2.32449	2.33021	2.31723	2.32398	0.00650689	1.99965	2.02189	2.02877	2.01677	0.0152209	2.12581	2.12254	2.1245	2.12428	0.0016425	2.18865	2.19089	2.1878	2.18911	0.00159652		2.111	2.139	2.076	2.10867	0.0315647	0.9992	1.0517	1.0685	1.0398	0.0361501	1.336	1.326	1.332	1.33133	0.00503322	1.544	1.552	1.541	1.54567	0.00568624
patient serum	18	2.33985	2.32899	2.3566	2.34181	0.0139087	2.26907	2.29177	2.31936	2.2934	0.025183	2.17869	2.18977	2.18696	2.18514	0.00576008	1.85065	1.85491	1.85431	1.85329	0.00230825		2.187	2.133	2.273	2.19767	0.0706069	1.8581	1.9578	2.0862	1.96737	0.114351	1.509	1.548	1.538	1.53167	0.0202567	0.709	0.716	0.715	0.713333	0.00378594
patient serum	43	2.34674	2.33806	2.35468	2.3465	0.00831613	2.10785	2.12189	2.13574	2.12183	0.0139414	2.41531	2.42292	2.44122	2.42648	0.0133209	2.1807	2.17667	2.18949	2.18229	0.00655592		2.222	2.178	2.263	2.221	0.0425088	1.2819	1.324	1.3669	1.32427	0.0425006	2.602	2.648	2.762	2.67067	0.0823731	1.516	1.502	1.547	1.52167	0.023029
patient serum	29	2.40415	2.40295	2.40773	2.40494	0.00248779	2.18466	2.20707	2.2355	2.20908	0.0254796	2.24105	2.2335	2.24304	2.2392	0.00502958	2.2492	2.256	2.25983	2.25501	0.00538541		2.536	2.529	2.557	2.54067	0.0145717	1.5299	1.6109	1.7199	1.62023	0.0953432	1.742	1.712	1.75	1.73467	0.0200333	1.775	1.803	1.819	1.799	0.0222711
patient serum	47	2.43056	2.43136	2.42911	2.43034	0.00114426	2.27372	2.27724	2.27272	2.27456	0.00237451	2.28758	2.2634	2.28058	2.27719	0.0124413	2.31806	2.32531	2.33224	2.3252	0.00708715		2.695	2.7	2.686	2.69367	0.0070946	1.8781	1.8934	1.8738	1.88177	0.0103016	1.939	1.834	1.908	1.89367	0.0539475	2.08	2.115	2.149	2.11467	0.0345012
patient serum	55	2.44389	2.43696	2.43473	2.43852	0.00477694	2.15881	2.15942	2.18755	2.16859	0.0164187	2.30942	2.30728	2.33163	2.31611	0.0134831	2.13799	2.14395	2.13704	2.13966	0.00374775		2.779	2.735	2.721	2.745	0.0302655	1.4415	1.4435	1.5401	1.47503	0.0563583	2.039	2.029	2.146	2.07133	0.0648563	1.374	1.393	1.371	1.37933	0.0119304
patient serum	60	2.46538	2.45332	2.45984	2.45952	0.006039	2.2835	2.31589	2.22458	2.27466	0.0462891	2.33122	2.33486	2.33766	2.33458	0.00322592	2.30255	2.30233	2.30384	2.30291	0.000818149		2.92	2.84	2.883	2.881	0.0400375	1.9209	2.0696	1.6772	1.88923	0.198107	2.144	2.162	2.176	2.16067	0.0160416	2.007	2.006	2.013	2.00867	0.00378594
patient serum	48	2.62252	2.63397	2.62634	2.62761	0.00582925	2.41961	2.32166	2.42625	2.38917	0.0585621	2.39811	2.38166	2.38721	2.38899	0.0083721	2.44311	2.44107	2.44871	2.44429	0.00395577		4.193	4.305	4.23	4.24267	0.0570643	2.6279	2.0973	2.6684	2.46453	0.318677	2.501	2.408	2.439	2.44933	0.0473533	2.774	2.761	2.81	2.78167	0.0253837
patient serum	37	2.63246	2.64758	2.65321	2.64442	0.0107329	2.489	2.51793	2.53191	2.51295	0.0218856	2.58309	2.57841	2.56146	2.57432	0.0113789	2.52362	2.5168	2.51455	2.51832	0.00472193		4.29	4.442	4.5	4.41067	0.10845	3.0832	3.2956	3.4034	3.26073	0.162923	3.829	3.788	3.643	3.75333	0.0977258	3.339	3.287	3.27	3.29867	0.035949
patient serum	83	2.66792	2.68993	2.68762	2.68182	0.0120957	2.44199	2.45408	2.49386	2.46331	0.0271384	2.48657	2.46285	2.46449	2.4713	0.013249	2.49872	2.49969	2.50596	2.50146	0.00393133		4.655	4.897	4.871	4.80767	0.132851	2.7669	2.845	3.1179	2.90993	0.184289	3.066	2.903	2.914	2.961	0.0910988	3.153	3.16	3.206	3.173	0.0287924
patient serum	54	2.66867	2.66596	2.65011	2.66158	0.010021	2.18848	2.17479	2.19504	2.1861	0.0103344	2.52569	2.53033	2.53656	2.53086	0.00545244	1.88024	1.87622	1.87622	1.87756	0.00232322		4.663	4.634	4.468	4.58833	0.105216	1.5434	1.4955	1.5669	1.53527	0.0363882	3.355	3.391	3.44	3.39533	0.0426654	0.759	0.752	0.752	0.754333	0.00404145
patient serum	20	2.70415	2.71189	2.70105	2.7057	0.005584	2.51176	2.5175	2.56833	2.53253	0.0311359	2.63869	2.63498	2.65011	2.64126	0.00788725	2.59084	2.59506	2.60455	2.59682	0.00702163		5.06	5.151	5.024	5.07833	0.0654548	3.2491	3.2923	3.7011	3.41417	0.249429	4.352	4.315	4.468	4.37833	0.0798269	3.898	3.936	4.023	3.95233	0.0640807
patient serum	89	2.78369	2.78068	2.76871	2.77769	0.00792205	2.62548	2.6209	2.68511	2.64383	0.0358223	2.53428	2.53441	2.53084	2.53318	0.00202384	2.22246	2.23045	2.22634	2.22642	0.0039968		6.077	6.035	5.871	5.99433	0.108855	4.2216	4.1773	4.8429	4.41393	0.372156	3.422	3.423	3.395	3.41333	0.015885	1.669	1.7	1.684	1.68433	0.0155027
patient serum	66	2.80949	2.80434	2.80448	2.80611	0.00293392	2.42475	2.45568	2.46273	2.44772	0.0202014	2.46879	2.49346	2.4609	2.47438	0.0169851	2.59229	2.58365	2.57807	2.58467	0.00716525		6.449	6.373	6.375	6.399	0.0433128	2.6592	2.8555	2.9022	2.80563	0.128947	2.943	3.115	2.89	2.98267	0.117628	3.911	3.834	3.785	3.84333	0.0635164
patient serum	34	2.88964	2.89834	2.91876	2.90225	0.0149509	2.73907	2.75472	2.7882	2.76066	0.025102	2.86356	2.84392	2.84423	2.85057	0.0112523	2.83696	2.83771	2.83168	2.83545	0.00328847		7.756	7.913	8.294	7.98767	0.276663	5.4836	5.6849	6.1405	5.76967	0.336554	7.304	6.981	6.986	7.09033	0.185058	6.87	6.882	6.787	6.84633	0.0517333
patient serum	92	2.92799	2.9346	2.92562	2.9294	0.00465355	2.69263	2.68072	2.73386	2.7024	0.0278893	2.92236	2.90574	2.91903	2.91571	0.00879225	2.86923	2.86623	2.8635	2.86632	0.00286632		8.472	8.602	8.426	8.5	0.0912798	4.9275	4.7942	5.4183	5.04667	0.328673	8.363	8.049	8.299	8.237	0.165928	7.4	7.349	7.303	7.35067	0.0485215
patient serum	27	2.93161	2.92829	2.92742	2.92911	0.00221011	2.80563	2.79291	2.84215	2.81356	0.0255592	2.99795	2.991	2.99808	2.99568	0.00405064	2.98295	2.98869	2.99726	2.98963	0.00719915		8.543	8.478	8.461	8.494	0.0432782	6.3919	6.2074	6.9526	6.5173	0.388104	9.953	9.795	9.956	9.90133	0.0920996	9.615	9.743	9.937	9.765	0.162123
patient serum	70	2.94116	2.93171	2.92516	2.93268	0.00804663	2.69452	2.74286	2.72553	2.72097	0.024491	3.04887	3.1121	3.05177	3.07091	0.0356998	2.93867	2.93887	2.94443	2.94066	0.00327136		8.733	8.545	8.417	8.565	0.158947	4.949	5.5317	5.3153	5.26533	0.294546	11.191	12.945	11.266	11.8007	0.991731	8.683	8.687	8.799	8.723	0.0658483
patient serum	80	2.99286	3.00621	2.99726	2.99878	0.00680195	2.72198	2.70753	2.7528	2.72743	0.0231252	2.99247	3.00251	2.96166	2.98555	0.0212876	2.97155	2.97932	2.96275	2.97121	0.00829175		9.837	10.144	9.937	9.97267	0.156577	5.272	5.0995	5.6598	5.34377	0.286961	9.828	10.058	9.155	9.68033	0.469261	9.366	9.535	9.178	9.35967	0.178584
patient serum	86	3.00264	3.01691	2.99769	3.00575	0.00997738	2.72659	2.74135	2.7824	2.75011	0.0289199	2.69574	2.69443	2.70441	2.69819	0.00542144	2.7545	2.75557	2.76537	2.75848	0.00599072		10.061	10.397	9.947	10.135	0.233949	5.3283	5.5125	6.059	5.63327	0.380025	4.963	4.948	5.063	4.99133	0.0625167	5.682	5.696	5.826	5.73467	0.0794061
patient serum	16	3.02747	3.00152	3.0057	3.01156	0.0139363	2.86467	2.87657	2.91487	2.88537	0.0262314	2.83639	2.85034	2.85576	2.8475	0.00999511	2.78319	2.79183	2.79879	2.79127	0.00781515		10.653	10.035	10.132	10.2733	0.332359	7.3226	7.5261	8.2199	7.68953	0.470446	6.861	7.085	7.174	7.04	0.161279	6.07	6.192	6.292	6.18467	0.111182
patient serum	73	3.03173	3.01372	2.9941	3.01318	0.018823	2.69753	2.72926	2.72761	2.71813	0.0178591	2.90956	2.90891	2.90859	2.90902	0.000490712	2.7344	2.75717	2.73592	2.7425	0.0127297		10.758	10.321	9.865	10.3147	0.446534	4.9835	5.3612	5.3408	5.2285	0.212421	8.12	8.108	8.102	8.11	0.00916515	5.425	5.717	5.444	5.52867	0.163378
patient serum	72	3.07273	3.09202	3.09181	3.08552	0.0110772	2.74435	2.7878	2.79614	2.7761	0.0278107	2.94201	2.94606	2.93379	2.94062	0.00625088	2.92407	2.92262	2.91814	2.92161	0.00309525		11.823	12.36	12.354	12.179	0.30832	5.5507	6.1348	6.2538	5.97977	0.376316	8.75	8.832	8.586	8.72267	0.125257	8.396	8.368	8.282	8.34867	0.0594082
patient serum	53	3.14167	3.14098	3.15079	3.14448	0.00547432	2.9626	2.95551	2.96413	2.96075	0.00459593	2.89104	2.8907	2.92195	2.90123	0.017944	2.92927	2.93227		2.93077	0.00212497		13.857	13.835	14.151	13.9477	0.176435	9.1749	9.0264	9.2072	9.13617	0.0964228	7.781	7.775	8.355	7.97033	0.333145	8.497	8.556	样本不足	8.5265	0.0417193
patient serum	84	3.17722	3.16602	3.1583	3.16718	0.00951191	2.89626	2.89381	2.95196	2.91401	0.0328884	2.93702	2.92624	2.91535	2.9262	0.0108346	2.935	2.93852	2.93611	2.93654	0.00179789		15.039	14.656	14.398	14.6977	0.322525	7.8751	7.8309	8.9528	8.2196	0.635354	8.65	8.438	8.229	8.439	0.210502	8.61	8.68	8.632	8.64067	0.0357957
patient serum	65	3.19343	3.21659	3.20507	3.20503	0.0115787	2.91696	2.94762	2.91845	2.92768	0.0172836	3.05346	3.06648	3.05732	3.05909	0.00668303	2.95148	2.94748	2.9508	2.94992	0.00214048		15.611	16.466	16.035	16.0373	0.427505	8.2596	8.8637	8.2881	8.47047	0.340848	11.31	11.654	11.411	11.4583	0.176817	8.943	8.861	8.929	8.911	0.0438634
patient serum	33	3.22414	3.22645	3.21854	3.22304	0.00406853	3.0016	2.99182	3.01439	3.0026	0.0113167	3.01753	3.00087	3.00522	3.00788	0.00864385	3.03862	3.04029	3.03298	3.0373	0.00382818		16.755	16.844	16.54	16.713	0.156291	10.0369	9.8135	10.3369	10.0624	0.262633	10.412	10.02	10.121	10.1843	0.20353	10.93	10.972	10.789	10.897	0.0958593
patient serum	41	3.32434	3.33025	3.32463	3.32641	0.00333049	3.1756	3.18922	3.19829	3.1877	0.0114178	3.29734	3.27309	3.272	3.28081	0.0143261	3.19343	3.19921	3.20066	3.19777	0.00382355		21.103	21.392	21.117	21.204	0.162963	14.9831	15.4603	15.7865	15.41	0.404058	19.831	18.754	18.707	19.0973	0.635808	15.611	15.82	15.873	15.768	0.138524
patient serum	51	3.33252	3.34357	3.34969	3.34192	0.00870015	3.20246	3.19371	3.21993	3.20536	0.0133503	3.32869	3.33122	3.32711	3.32901	0.00207448	3.34437	3.33782	3.34394	3.34204	0.00366552		21.504	22.058	22.371	21.9777	0.439047	15.9388	15.6209	16.5931	16.0509	0.495705	21.315	21.44	21.238	21.331	0.101946	22.099	21.768	22.077	21.9813	0.185079
patient serum	90	3.37896	3.37343	3.36382	3.37207	0.00766187	3.06778	3.06021	3.12526	3.08442	0.0355744	3.12817	3.13008	3.12917	3.12914	0.000952087	3.10575	3.1035	3.10401	3.10442	0.00118071		23.931	23.628	23.111	23.5567	0.414628	11.689	11.4872	13.3433	12.1732	1.01838	13.433	13.492	13.464	13.463	0.0295127	12.757	12.691	12.706	12.718	0.0345977
patient serum	49	3.41323	3.435	3.405	3.41775	0.0154985	3.22633	3.12663	3.24707	3.20001	0.0643896	3.26935	3.28112	3.27717	3.27588	0.00599266	3.20656	3.21008	3.21291	3.20985	0.00318147		25.896	27.227	25.41	26.1777	0.940678	16.8394	13.3853	17.6632	15.9626	2.26972	18.593	19.104	18.931	18.876	0.259902	16.09	16.221	16.327	16.2127	0.11872
patient serum	42	3.61701	3.61046	3.61987	3.61578	0.00482332	3.3821	3.41395	3.42118	3.40574	0.0207931	3.36886	3.36896	3.37723	3.37168	0.00480601	3.37956	3.37619	3.38182	3.37919	0.00283066		41.401	40.781	41.674	41.2853	0.457598	24.1045	25.9386	26.3743	25.4725	1.20456	23.381	23.386	23.836	23.5343	0.261263	23.964	23.779	24.089	23.944	0.155965

## Sheet: (4)s check
sample type	sample no.	centaur					access					architect					vitros
		replicate			aver	s	replicate			aver	s	replicate			aver	s	replicate			aver	s
		1	2	3			1	2	3			1	2	3			1	2	3
EQA L2	31	1.517	1.543	1.503	1.521	0.0202978	0.5641	0.5399	0.6074	0.570467	0.0341974	6.803	6.94	6.854	6.86567	0.0692411	3.396	3.453	3.489	3.446	0.0468935
EQA L2	62	1.098	1.113	1.053	1.088	0.031225	0.4024	0.4331	0.3936	0.4097	0.0207372	4.74	5.076	5.086	4.96733	0.19694	2.64	2.698	2.788	2.70867	0.0745743
SRM L1	19		49.406	48.418	48.912	0.698621	24.1691	25.7278	27.511	25.8026	1.67221	16.453	16.871	18.005	17.1097	0.803055	14.636	14.141	15.391	14.7227	0.629491
SRM L2	50	2.394	2.437	2.351	2.394	0.043	1.4683	1.2206	1.3963	1.36173	0.127416	0.87	0.843	0.838	0.850333	0.0172143	0.627	0.595	0.58	0.600667	0.0240069
HSP L1	87	13.891	14.474	13.57	13.9783	0.458284	7.9749	7.832	9.4194	8.40877	0.878146	9.707	9.918	10.048	9.891	0.172096	8.844	8.991	8.741	8.85867	0.125644
HSP L2	81	7.337	7.946	7.818	7.70033	0.321099	4.1126	3.2734	4.7577	4.0479	0.744262	4.94	5.018	5.107	5.02167	0.0835604	4.391	4.442	4.39	4.40767	0.0297377
HSP L3	63	2.038	2.154	1.89	2.02733	0.132323	1.2597	1.7519	1.6826	1.56473	0.266429	2.121	2.154		2.1375	0.0233345	1.962	1.968	1.977	1.969	0.00754983
HSP L4	13	0.23	0.214	0.222	0.222	0.008	0.1915	0.1782	0.1957	0.188467	0.00913583	0.207	0.198	0.213	0.206	0.00754983	0.199	0.197	0.199	0.198333	0.0011547
HSP L4	44	0.241	0.23	0.23	0.233667	0.00635085	0.1789	0.1874	0.1854	0.1839	0.0044441	0.207	0.207	0.211	0.208333	0.0023094	0.205	0.202	0.197	0.201333	0.00404145
HSP L4	75	0.252	0.247	0.237	0.245333	0.00763763	0.1648	0.179	0.1838	0.175867	0.00987995	0.208	0.212	0.211	0.210333	0.00208167	0.199	0.201	0.198	0.199333	0.00152753
HSP L5	1	0.048	0.049	0.052	0.0496667	0.00208167	0.0405	0.0473	0.0462	0.0446667	0.00365011	0.039	0.034	0.039	0.0373333	0.00288675	0.053	0.052	0.051	0.052	0.001
Swine serum L1	32	4.846	5.085	4.9	4.94367	0.125341	5.9348	5.5418	5.8862	5.7876	0.214252	2.306	2.211	2.184	2.23367	0.0640807
Swine serum L2	93	1.323	1.362	1.32	1.335	0.0234307	1.4121	1.4146	1.4775	1.43473	0.0370581	0.559	0.535	0.528	0.540667	0.0162583
patient serum	11	0.027	0.035	0.036	0.0326667	0.00493288	0.0214	0.0284	0.027	0.0256	0.00370405	0.014	0.017	0.017	0.016	0.00173205	0.026	0.025	0.031	0.0273333	0.00321455
patient serum	26	0.045	0.042	0.045	0.044	0.00173205	0.0499	0.0445	0.0484	0.0476	0.00278747	0.049	0.049	0.048	0.0486667	0.00057735	0.052	0.051	0.053	0.052	0.001
patient serum	35	0.046	0.051	0.046	0.0476667	0.00288675	0.0342	0.0352	0.0386	0.036	0.00230651	0.043	0.038	0.037	0.0393333	0.00321455	0.055	0.054	0.056	0.055	0.001
patient serum	77	0.05	0.062	0.05	0.054	0.0069282	0.026	0.0291	0.0312	0.0287667	0.00261598	0.023	0.027	0.028	0.026	0.00264575	0.051	0.053	0.054	0.0526667	0.00152753
patient serum	6	0.053	0.051	0.062	0.0553333	0.00585947	0.0364	0.0367	0.042	0.0383667	0.00315013	0.042	0.039	0.04	0.0403333	0.00152753	0.053	0.054	0.053	0.0533333	0.00057735
patient serum	22	0.061	0.057	0.062	0.06	0.00264575	0.0629	0.0622	0.0693	0.0648	0.0039128	0.097	0.093	0.09	0.0933333	0.00351188	0.081	0.079	0.081	0.0803333	0.0011547
patient serum	74	0.078	0.075	0.069	0.074	0.00458258	0.0458	0.0491	0.0527	0.0492	0.00345109	0.053	0.058	0.057	0.056	0.00264575	0.08	0.089	0.089	0.086	0.00519615
patient serum	59	0.082	0.089	0.08	0.0836667	0.00472582	0.0782	0.0783	0.0751	0.0772	0.00181934	0.082	0.081	0.079	0.0806667	0.00152753	0.103	0.102	0.105	0.103333	0.00152753
patient serum	79	0.085	0.071	0.073	0.0763333	0.00757188	0.0554	0.0531	0.0589	0.0558	0.00292062	0.055	0.06	0.071	0.062	0.00818535	0.083	0.082	0.083	0.0826667	0.00057735
patient serum	88	0.094	0.09	0.083	0.089	0.00556776	0.0516	0.0517	0.0623	0.0552	0.00614898	0.076	0.075	0.08	0.077	0.00264575	0.091	0.091	0.091	0.091	1.69967e-17
patient serum	82	0.113	0.108	0.103	0.108	0.005	0.0626	0.0745	0.0728	0.0699667	0.0064361	0.07	0.068	0.073	0.0703333	0.00251661	0.081	0.082	0.084	0.0823333	0.00152753
patient serum	52	0.134	0.137	0.133	0.134667	0.00208167	0.1046	0.1077		0.10615	0.00219203	0.174	0.166	0.163	0.167667	0.00568624	0.142	0.14	样本不足	0.141	0.00141421
patient serum	58	0.159	0.162	0.157	0.159333	0.00251661	0.1544	0.1663	0.1609	0.160533	0.00595847	0.27	0.265	0.261	0.265333	0.00450925	0.189	0.19	0.192	0.190333	0.00152753
patient serum	91	0.159	0.155	0.152	0.155333	0.00351188	0.1069	0.1115	0.1298	0.116067	0.0121138	0.136	0.129	0.142	0.135667	0.00650641	0.081	0.082	0.081	0.0813333	0.00057735
patient serum	9	0.189	0.182	0.193	0.188	0.00556776	0.1437	0.1579	0.1674	0.156333	0.0119274	0.184	0.169	0.186	0.179667	0.00929157	0.187	0.187	0.188	0.187333	0.00057735
patient serum	46	0.233	0.249	0.241	0.241	0.008	0.1644	0.1785	0.1662	0.1697	0.00767398	0.242	0.242	0.24	0.241333	0.0011547	0.193	0.185	0.19	0.189333	0.00404145
patient serum	78	0.243	0.24	0.249	0.244	0.00458258	0.1418	0.1393	0.1612	0.147433	0.0119876	0.161	0.157	0.158	0.158667	0.00208167	0.205	0.209	0.203	0.205667	0.00305505
patient serum	12	0.258	0.257	0.266	0.260333	0.00493288	0.2093	0.2087	0.2222	0.2134	0.00762693	0.209	0.218	0.21	0.212333	0.00493288	0.22	0.215	0.225	0.22	0.005
patient serum	76	0.293	0.308	0.28	0.293667	0.0140119	0.167	0.1794	0.1827	0.176367	0.00827788	0.186	0.194	0.2	0.193333	0.00702377	0.242	0.246	0.24	0.242667	0.00305505
patient serum	24	0.328	0.314	0.319	0.320333	0.0070946	0.3408	0.3455	0.3865	0.3576	0.0251382	0.303	0.331	0.341	0.325	0.0196977	0.095	0.095	0.098	0.096	0.00173205
patient serum	39	0.359	0.359	0.359	0.359	0	0.2285	0.2347	0.2375	0.233567	0.00460579	0.382	0.387	0.367	0.378667	0.0104083	0.417	0.409	0.417	0.414333	0.0046188
patient serum	30	0.442	0.456	0.44	0.446	0.0087178	0.3297	0.3324	0.3788	0.346967	0.0276015	0.421	0.397	0.408	0.408667	0.0120139	0.371	0.38	0.386	0.379	0.00754983
patient serum	3	0.446	0.436	0.429	0.437	0.008544	0.3494	0.3713	0.3815	0.3674	0.0164015	0.455	0.472	0.49	0.472333	0.0175024	0.325	0.33	0.327	0.327333	0.00251661
patient serum	23	0.552	0.533	0.565	0.55	0.0160935	0.3664	0.3745	0.4193	0.386733	0.0284929	0.466	0.478	0.448	0.464	0.0150997	0.458	0.462	0.461	0.460333	0.00208167
patient serum	36	0.644	0.658	0.66	0.654	0.0087178	0.3953	0.4101	0.4335	0.412967	0.0192607	0.405	0.402	0.4	0.402333	0.00251661	0.463	0.467	0.469	0.466333	0.00305505
patient serum	10	0.911	0.91	0.897	0.906	0.00781025	0.674	0.732	0.7891	0.7317	0.0575506	0.74	0.74	0.73	0.736667	0.0057735	0.679	0.674	0.697	0.683333	0.0120968
patient serum	68	1.594	1.515	1.496	1.535	0.0519711	0.7928	0.9182	0.9067	0.872567	0.0693189	0.866	0.891	0.877	0.878	0.01253	0.873	0.894	0.878	0.881667	0.0109697
patient serum	67	1.675	1.783	1.429	1.629	0.181428	1.1482	1.1745	1.1457	1.15613	0.015955	1.553	1.585	1.503	1.547	0.041328	1.536	1.546	1.531	1.53767	0.00763763
patient serum	5	1.807	2.123	2.095	2.00833	0.174921	1.4158	1.6329	1.691	1.5799	0.145053	1.873	1.908	1.84	1.87367	0.0340049	1.656	1.704	1.702	1.68733	0.0271539
patient serum	40	2.111	2.139	2.076	2.10867	0.0315647	0.9992	1.0517	1.0685	1.0398	0.0361501	1.336	1.326	1.332	1.33133	0.00503322	1.544	1.552	1.541	1.54567	0.00568624
patient serum	18	2.187	2.133	2.273	2.19767	0.0706069	1.8581	1.9578	2.0862	1.96737	0.114351	1.509	1.548	1.538	1.53167	0.0202567	0.709	0.716	0.715	0.713333	0.00378594
patient serum	43	2.222	2.178	2.263	2.221	0.0425088	1.2819	1.324	1.3669	1.32427	0.0425006	2.602	2.648	2.762	2.67067	0.0823731	1.516	1.502	1.547	1.52167	0.023029
patient serum	29	2.536	2.529	2.557	2.54067	0.0145717	1.5299	1.6109	1.7199	1.62023	0.0953432	1.742	1.712	1.75	1.73467	0.0200333	1.775	1.803	1.819	1.799	0.0222711
patient serum	47	2.695	2.7	2.686	2.69367	0.0070946	1.8781	1.8934	1.8738	1.88177	0.0103016	1.939	1.834	1.908	1.89367	0.0539475	2.08	2.115	2.149	2.11467	0.0345012
patient serum	55	2.779	2.735	2.721	2.745	0.0302655	1.4415	1.4435	1.5401	1.47503	0.0563583	2.039	2.029	2.146	2.07133	0.0648563	1.374	1.393	1.371	1.37933	0.0119304
patient serum	60	2.92	2.84	2.883	2.881	0.0400375	1.9209	2.0696	1.6772	1.88923	0.198107	2.144	2.162	2.176	2.16067	0.0160416	2.007	2.006	2.013	2.00867	0.00378594
patient serum	48	4.193	4.305	4.23	4.24267	0.0570643	2.6279	2.0973	2.6684	2.46453	0.318677	2.501	2.408	2.439	2.44933	0.0473533	2.774	2.761	2.81	2.78167	0.0253837
patient serum	37	4.29	4.442	4.5	4.41067	0.10845	3.0832	3.2956	3.4034	3.26073	0.162923	3.829	3.788	3.643	3.75333	0.0977258	3.339	3.287	3.27	3.29867	0.035949
patient serum	83	4.655	4.897	4.871	4.80767	0.132851	2.7669	2.845	3.1179	2.90993	0.184289	3.066	2.903	2.914	2.961	0.0910988	3.153	3.16	3.206	3.173	0.0287924
patient serum	54	4.663	4.634	4.468	4.58833	0.105216	1.5434	1.4955	1.5669	1.53527	0.0363882	3.355	3.391	3.44	3.39533	0.0426654	0.759	0.752	0.752	0.754333	0.00404145
patient serum	20	5.06	5.151	5.024	5.07833	0.0654548	3.2491	3.2923	3.7011	3.41417	0.249429	4.352	4.315	4.468	4.37833	0.0798269	3.898	3.936	4.023	3.95233	0.0640807
patient serum	89	6.077	6.035	5.871	5.99433	0.108855	4.2216	4.1773	4.8429	4.41393	0.372156	3.422	3.423	3.395	3.41333	0.015885	1.669	1.7	1.684	1.68433	0.0155027
patient serum	66	6.449	6.373	6.375	6.399	0.0433128	2.6592	2.8555	2.9022	2.80563	0.128947	2.943	3.115	2.89	2.98267	0.117628	3.911	3.834	3.785	3.84333	0.0635164
patient serum	34	7.756	7.913	8.294	7.98767	0.276663	5.4836	5.6849	6.1405	5.76967	0.336554	7.304	6.981	6.986	7.09033	0.185058	6.87	6.882	6.787	6.84633	0.0517333
patient serum	92	8.472	8.602	8.426	8.5	0.0912798	4.9275	4.7942	5.4183	5.04667	0.328673	8.363	8.049	8.299	8.237	0.165928	7.4	7.349	7.303	7.35067	0.0485215
patient serum	27	8.543	8.478	8.461	8.494	0.0432782	6.3919	6.2074	6.9526	6.5173	0.388104	9.953	9.795	9.956	9.90133	0.0920996	9.615	9.743	9.937	9.765	0.162123
patient serum	70	8.733	8.545	8.417	8.565	0.158947	4.949	5.5317	5.3153	5.26533	0.294546	11.191	12.945	11.266	11.8007	0.991731	8.683	8.687	8.799	8.723	0.0658483
patient serum	80	9.837	10.144	9.937	9.97267	0.156577	5.272	5.0995	5.6598	5.34377	0.286961	9.828	10.058	9.155	9.68033	0.469261	9.366	9.535	9.178	9.35967	0.178584
patient serum	86	10.061	10.397	9.947	10.135	0.233949	5.3283	5.5125	6.059	5.63327	0.380025	4.963	4.948	5.063	4.99133	0.0625167	5.682	5.696	5.826	5.73467	0.0794061
patient serum	16	10.653	10.035	10.132	10.2733	0.332359	7.3226	7.5261	8.2199	7.68953	0.470446	6.861	7.085	7.174	7.04	0.161279	6.07	6.192	6.292	6.18467	0.111182
patient serum	73	10.758	10.321	9.865	10.3147	0.446534	4.9835	5.3612	5.3408	5.2285	0.212421	8.12	8.108	8.102	8.11	0.00916515	5.425	5.717	5.444	5.52867	0.163378
patient serum	72	11.823	12.36	12.354	12.179	0.30832	5.5507	6.1348	6.2538	5.97977	0.376316	8.75	8.832	8.586	8.72267	0.125257	8.396	8.368	8.282	8.34867	0.0594082
patient serum	53	13.857	13.835	14.151	13.9477	0.176435	9.1749	9.0264	9.2072	9.13617	0.0964228	7.781	7.775	8.355	7.97033	0.333145	8.497	8.556	样本不足	8.5265	0.0417193
patient serum	84	15.039	14.656	14.398	14.6977	0.322525	7.8751	7.8309	8.9528	8.2196	0.635354	8.65	8.438	8.229	8.439	0.210502	8.61	8.68	8.632	8.64067	0.0357957
patient serum	65	15.611	16.466	16.035	16.0373	0.427505	8.2596	8.8637	8.2881	8.47047	0.340848	11.31	11.654	11.411	11.4583	0.176817	8.943	8.861	8.929	8.911	0.0438634
patient serum	33	16.755	16.844	16.54	16.713	0.156291	10.0369	9.8135	10.3369	10.0624	0.262633	10.412	10.02	10.121	10.1843	0.20353	10.93	10.972	10.789	10.897	0.0958593
patient serum	41	21.103	21.392	21.117	21.204	0.162963	14.9831	15.4603	15.7865	15.41	0.404058	19.831	18.754	18.707	19.0973	0.635808	15.611	15.82	15.873	15.768	0.138524
patient serum	51	21.504	22.058	22.371	21.9777	0.439047	15.9388	15.6209	16.5931	16.0509	0.495705	21.315	21.44	21.238	21.331	0.101946	22.099	21.768	22.077	21.9813	0.185079
patient serum	90	23.931	23.628	23.111	23.5567	0.414628	11.689	11.4872	13.3433	12.1732	1.01838	13.433	13.492	13.464	13.463	0.0295127	12.757	12.691	12.706	12.718	0.0345977
patient serum	49	25.896	27.227	25.41	26.1777	0.940678	16.8394	13.3853	17.6632	15.9626	2.26972	18.593	19.104	18.931	18.876	0.259902	16.09	16.221	16.327	16.2127	0.11872
patient serum	42	41.401	40.781	41.674	41.2853	0.457598	24.1045	25.9386	26.3743	25.4725	1.20456	23.381	23.386	23.836	23.5343	0.261263	23.964	23.779	24.089	23.944	0.155965

## Sheet: (3)cv
sample type	sample no.	centaur					access					architect					vitros
		replicate			aver	cv	replicate			aver	cv	replicate			aver	cv	replicate			aver	cv
		1	2	3			1	2	3			1	2	3			1	2	3
EQA L2	31	1.517	1.543	1.503	1.521	1.3345	0.5641	0.5399	0.6074	0.570467	5.99464	6.803	6.94	6.854	6.86567	1.00851	3.396	3.453	3.489	3.446	1.36081
EQA L2	62	1.098	1.113	1.053	1.088	2.86994	0.4024	0.4331	0.3936	0.4097	5.06155	4.74	5.076	5.086	4.96733	3.9647	2.64	2.698	2.788	2.70867	2.75318
SRM L1	19		49.406	48.418	48.912	1.42832	24.1691	25.7278	27.511	25.8026	6.48076	16.453	16.871	18.005	17.1097	4.69357	14.636	14.141	15.391	14.7227	4.27566
SRM L2	50	2.394	2.437	2.351	2.394	1.79616	1.4683	1.2206	1.3963	1.36173	9.35693	0.87	0.843	0.838	0.850333	2.02442	0.627	0.595	0.58	0.600667	3.99672
HSP L1	87	13.891	14.474	13.57	13.9783	3.27853	7.9749	7.832	9.4194	8.40877	10.4432	9.707	9.918	10.048	9.891	1.73992	8.844	8.991	8.741	8.85867	1.41831
HSP L2	81	7.337	7.946	7.818	7.70033	4.16993	4.1126	3.2734	4.7577	4.0479	18.3864	4.94	5.018	5.107	5.02167	1.664	4.391	4.442	4.39	4.40767	0.674682
HSP L3	63	2.038	2.154	1.89	2.02733	6.52694	1.2597	1.7519	1.6826	1.56473	17.0271	2.121	2.154		2.1375	1.09167	1.962	1.968	1.977	1.969	0.383435
HSP L4	13	0.23	0.214	0.222	0.222	3.6036	0.1915	0.1782	0.1957	0.188467	4.84745	0.207	0.198	0.213	0.206	3.66497	0.199	0.197	0.199	0.198333	0.582202
HSP L4	44	0.241	0.23	0.23	0.233667	2.71791	0.1789	0.1874	0.1854	0.1839	2.41658	0.207	0.207	0.211	0.208333	1.10851	0.205	0.202	0.197	0.201333	2.00734
HSP L4	75	0.252	0.247	0.237	0.245333	3.11316	0.1648	0.179	0.1838	0.175867	5.61786	0.208	0.212	0.211	0.210333	0.989699	0.199	0.201	0.198	0.199333	0.766317
HSP L5	1	0.048	0.049	0.052	0.0496667	4.19127	0.0405	0.0473	0.0462	0.0446667	8.1719	0.039	0.034	0.039	0.0373333	7.73237	0.053	0.052	0.051	0.052	1.92308
Swine serum L1	32	4.846	5.085	4.9	4.94367	2.53538	5.9348	5.5418	5.8862	5.7876	3.70191	2.306	2.211	2.184	2.23367	2.86886	0	0	0	0
Swine serum L2	93	1.323	1.362	1.32	1.335	1.75511	1.4121	1.4146	1.4775	1.43473	2.58293	0.559	0.535	0.528	0.540667	3.00709	0	0	0	0
patient serum	11	0.027	0.035	0.036	0.0326667	15.1007	0.0214	0.0284	0.027	0.0256	14.469	0.014	0.017	0.017	0.016	10.8253	0.026	0.025	0.031	0.0273333	11.7605
patient serum	26	0.045	0.042	0.045	0.044	3.93648	0.0499	0.0445	0.0484	0.0476	5.85603	0.049	0.049	0.048	0.0486667	1.18634	0.052	0.051	0.053	0.052	1.92308
patient serum	35	0.046	0.051	0.046	0.0476667	6.05612	0.0342	0.0352	0.0386	0.036	6.40698	0.043	0.038	0.037	0.0393333	8.17259	0.055	0.054	0.056	0.055	1.81818
patient serum	77	0.05	0.062	0.05	0.054	12.83	0.026	0.0291	0.0312	0.0287667	9.09378	0.023	0.027	0.028	0.026	10.176	0.051	0.053	0.054	0.0526667	2.90036
patient serum	6	0.053	0.051	0.062	0.0553333	10.5894	0.0364	0.0367	0.042	0.0383667	8.2106	0.042	0.039	0.04	0.0403333	3.78725	0.053	0.054	0.053	0.0533333	1.08253
patient serum	22	0.061	0.057	0.062	0.06	4.40959	0.0629	0.0622	0.0693	0.0648	6.03827	0.097	0.093	0.09	0.0933333	3.76273	0.081	0.079	0.081	0.0803333	1.43739
patient serum	74	0.078	0.075	0.069	0.074	6.19267	0.0458	0.0491	0.0527	0.0492	7.0144	0.053	0.058	0.057	0.056	4.72456	0.08	0.089	0.089	0.086	6.04204
patient serum	59	0.082	0.089	0.08	0.0836667	5.64839	0.0782	0.0783	0.0751	0.0772	2.35666	0.082	0.081	0.079	0.0806667	1.89363	0.103	0.102	0.105	0.103333	1.47825
patient serum	79	0.085	0.071	0.073	0.0763333	9.91949	0.0554	0.0531	0.0589	0.0558	5.23408	0.055	0.06	0.071	0.062	13.2022	0.083	0.082	0.083	0.0826667	0.698408
patient serum	88	0.094	0.09	0.083	0.089	6.25592	0.0516	0.0517	0.0623	0.0552	11.1395	0.076	0.075	0.08	0.077	3.43604	0.091	0.091	0.091	0.091	1.86777e-14
patient serum	82	0.113	0.108	0.103	0.108	4.62963	0.0626	0.0745	0.0728	0.0699667	9.1988	0.07	0.068	0.073	0.0703333	3.57812	0.081	0.082	0.084	0.0823333	1.85529
patient serum	52	0.134	0.137	0.133	0.134667	1.54579	0.1046	0.1077		0.10615	2.06503	0.174	0.166	0.163	0.167667	3.3914	0.142	0.14	样本不足	0.141	1.00299
patient serum	58	0.159	0.162	0.157	0.159333	1.57946	0.1544	0.1663	0.1609	0.160533	3.71167	0.27	0.265	0.261	0.265333	1.69947	0.189	0.19	0.192	0.190333	0.802553
patient serum	91	0.159	0.155	0.152	0.155333	2.26087	0.1069	0.1115	0.1298	0.116067	10.4369	0.136	0.129	0.142	0.135667	4.79588	0.081	0.082	0.081	0.0813333	0.709857
patient serum	9	0.189	0.182	0.193	0.188	2.96158	0.1437	0.1579	0.1674	0.156333	7.62948	0.184	0.169	0.186	0.179667	5.17156	0.187	0.187	0.188	0.187333	0.308194
patient serum	46	0.233	0.249	0.241	0.241	3.3195	0.1644	0.1785	0.1662	0.1697	4.52209	0.242	0.242	0.24	0.241333	0.478467	0.193	0.185	0.19	0.189333	2.13457
patient serum	78	0.243	0.24	0.249	0.244	1.8781	0.1418	0.1393	0.1612	0.147433	8.13088	0.161	0.157	0.158	0.158667	1.31197	0.205	0.209	0.203	0.205667	1.48544
patient serum	12	0.258	0.257	0.266	0.260333	1.89483	0.2093	0.2087	0.2222	0.2134	3.574	0.209	0.218	0.21	0.212333	2.32318	0.22	0.215	0.225	0.22	2.27273
patient serum	76	0.293	0.308	0.28	0.293667	4.77136	0.167	0.1794	0.1827	0.176367	4.69356	0.186	0.194	0.2	0.193333	3.63298	0.242	0.246	0.24	0.242667	1.25895
patient serum	24	0.328	0.314	0.319	0.320333	2.21476	0.3408	0.3455	0.3865	0.3576	7.0297	0.303	0.331	0.341	0.325	6.06084	0.095	0.095	0.098	0.096	1.80422
patient serum	39	0.359	0.359	0.359	0.359	0	0.2285	0.2347	0.2375	0.233567	1.97194	0.382	0.387	0.367	0.378667	2.74868	0.417	0.409	0.417	0.414333	1.11476
patient serum	30	0.442	0.456	0.44	0.446	1.95466	0.3297	0.3324	0.3788	0.346967	7.95509	0.421	0.397	0.408	0.408667	2.93978	0.371	0.38	0.386	0.379	1.99204
patient serum	3	0.446	0.436	0.429	0.437	1.95515	0.3494	0.3713	0.3815	0.3674	4.46421	0.455	0.472	0.49	0.472333	3.70551	0.325	0.33	0.327	0.327333	0.768822
patient serum	23	0.552	0.533	0.565	0.55	2.92609	0.3664	0.3745	0.4193	0.386733	7.36757	0.466	0.478	0.448	0.464	3.25424	0.458	0.462	0.461	0.460333	0.452208
patient serum	36	0.644	0.658	0.66	0.654	1.333	0.3953	0.4101	0.4335	0.412967	4.66398	0.405	0.402	0.4	0.402333	0.625504	0.463	0.467	0.469	0.466333	0.655122
patient serum	10	0.911	0.91	0.897	0.906	0.862058	0.674	0.732	0.7891	0.7317	7.86533	0.74	0.74	0.73	0.736667	0.783733	0.679	0.674	0.697	0.683333	1.77027
patient serum	68	1.594	1.515	1.496	1.535	3.38574	0.7928	0.9182	0.9067	0.872567	7.94425	0.866	0.891	0.877	0.878	1.4271	0.873	0.894	0.878	0.881667	1.2442
patient serum	67	1.675	1.783	1.429	1.629	11.1374	1.1482	1.1745	1.1457	1.15613	1.38003	1.553	1.585	1.503	1.547	2.67149	1.536	1.546	1.531	1.53767	0.496702
patient serum	5	1.807	2.123	2.095	2.00833	8.70976	1.4158	1.6329	1.691	1.5799	9.18118	1.873	1.908	1.84	1.87367	1.81489	1.656	1.704	1.702	1.68733	1.60928
patient serum	40	2.111	2.139	2.076	2.10867	1.49691	0.9992	1.0517	1.0685	1.0398	3.47664	1.336	1.326	1.332	1.33133	0.378059	1.544	1.552	1.541	1.54567	0.367883
patient serum	18	2.187	2.133	2.273	2.19767	3.21281	1.8581	1.9578	2.0862	1.96737	5.81236	1.509	1.548	1.538	1.53167	1.32253	0.709	0.716	0.715	0.713333	0.530739
patient serum	43	2.222	2.178	2.263	2.221	1.91395	1.2819	1.324	1.3669	1.32427	3.20937	2.602	2.648	2.762	2.67067	3.08437	1.516	1.502	1.547	1.52167	1.5134
patient serum	29	2.536	2.529	2.557	2.54067	0.573537	1.5299	1.6109	1.7199	1.62023	5.88454	1.742	1.712	1.75	1.73467	1.15488	1.775	1.803	1.819	1.799	1.23797
patient serum	47	2.695	2.7	2.686	2.69367	0.263381	1.8781	1.8934	1.8738	1.88177	0.547444	1.939	1.834	1.908	1.89367	2.84884	2.08	2.115	2.149	2.11467	1.63152
patient serum	55	2.779	2.735	2.721	2.745	1.10257	1.4415	1.4435	1.5401	1.47503	3.82081	2.039	2.029	2.146	2.07133	3.13114	1.374	1.393	1.371	1.37933	0.864936
patient serum	60	2.92	2.84	2.883	2.881	1.38971	1.9209	2.0696	1.6772	1.88923	10.4861	2.144	2.162	2.176	2.16067	0.742438	2.007	2.006	2.013	2.00867	0.18848
patient serum	48	4.193	4.305	4.23	4.24267	1.34501	2.6279	2.0973	2.6684	2.46453	12.9305	2.501	2.408	2.439	2.44933	1.93331	2.774	2.761	2.81	2.78167	0.912536
patient serum	37	4.29	4.442	4.5	4.41067	2.4588	3.0832	3.2956	3.4034	3.26073	4.9965	3.829	3.788	3.643	3.75333	2.60371	3.339	3.287	3.27	3.29867	1.08981
patient serum	83	4.655	4.897	4.871	4.80767	2.76331	2.7669	2.845	3.1179	2.90993	6.33311	3.066	2.903	2.914	2.961	3.07662	3.153	3.16	3.206	3.173	0.907418
patient serum	54	4.663	4.634	4.468	4.58833	2.29311	1.5434	1.4955	1.5669	1.53527	2.37016	3.355	3.391	3.44	3.39533	1.25659	0.759	0.752	0.752	0.754333	0.535765
patient serum	20	5.06	5.151	5.024	5.07833	1.2889	3.2491	3.2923	3.7011	3.41417	7.30569	4.352	4.315	4.468	4.37833	1.82323	3.898	3.936	4.023	3.95233	1.62134
patient serum	89	6.077	6.035	5.871	5.99433	1.81596	4.2216	4.1773	4.8429	4.41393	8.43139	3.422	3.423	3.395	3.41333	0.465381	1.669	1.7	1.684	1.68433	0.920405
patient serum	66	6.449	6.373	6.375	6.399	0.676869	2.6592	2.8555	2.9022	2.80563	4.59599	2.943	3.115	2.89	2.98267	3.94372	3.911	3.834	3.785	3.84333	1.65264
patient serum	34	7.756	7.913	8.294	7.98767	3.46363	5.4836	5.6849	6.1405	5.76967	5.83316	7.304	6.981	6.986	7.09033	2.61	6.87	6.882	6.787	6.84633	0.755635
patient serum	92	8.472	8.602	8.426	8.5	1.07388	4.9275	4.7942	5.4183	5.04667	6.51267	8.363	8.049	8.299	8.237	2.01442	7.4	7.349	7.303	7.35067	0.660096
patient serum	27	8.543	8.478	8.461	8.494	0.509515	6.3919	6.2074	6.9526	6.5173	5.95498	9.953	9.795	9.956	9.90133	0.930174	9.615	9.743	9.937	9.765	1.66025
patient serum	70	8.733	8.545	8.417	8.565	1.85577	4.949	5.5317	5.3153	5.26533	5.59406	11.191	12.945	11.266	11.8007	8.40403	8.683	8.687	8.799	8.723	0.754881
patient serum	80	9.837	10.144	9.937	9.97267	1.57006	5.272	5.0995	5.6598	5.34377	5.37002	9.828	10.058	9.155	9.68033	4.84758	9.366	9.535	9.178	9.35967	1.90802
patient serum	86	10.061	10.397	9.947	10.135	2.30832	5.3283	5.5125	6.059	5.63327	6.74609	4.963	4.948	5.063	4.99133	1.2525	5.682	5.696	5.826	5.73467	1.38467
patient serum	16	10.653	10.035	10.132	10.2733	3.23516	7.3226	7.5261	8.2199	7.68953	6.11801	6.861	7.085	7.174	7.04	2.2909	6.07	6.192	6.292	6.18467	1.7977
patient serum	73	10.758	10.321	9.865	10.3147	4.32911	4.9835	5.3612	5.3408	5.2285	4.06276	8.12	8.108	8.102	8.11	0.11301	5.425	5.717	5.444	5.52867	2.9551
patient serum	72	11.823	12.36	12.354	12.179	2.53157	5.5507	6.1348	6.2538	5.97977	6.29316	8.75	8.832	8.586	8.72267	1.436	8.396	8.368	8.282	8.34867	0.711589
patient serum	53	13.857	13.835	14.151	13.9477	1.26498	9.1749	9.0264	9.2072	9.13617	1.0554	7.781	7.775	8.355	7.97033	4.17981	8.497	8.556	样本不足	8.5265	0.48929
patient serum	84	15.039	14.656	14.398	14.6977	2.1944	7.8751	7.8309	8.9528	8.2196	7.72975	8.65	8.438	8.229	8.439	2.49439	8.61	8.68	8.632	8.64067	0.41427
patient serum	65	15.611	16.466	16.035	16.0373	2.66568	8.2596	8.8637	8.2881	8.47047	4.02396	11.31	11.654	11.411	11.4583	1.54313	8.943	8.861	8.929	8.911	0.492239
patient serum	33	16.755	16.844	16.54	16.713	0.935149	10.0369	9.8135	10.3369	10.0624	2.61003	10.412	10.02	10.121	10.1843	1.99846	10.93	10.972	10.789	10.897	0.879685
patient serum	41	21.103	21.392	21.117	21.204	0.768549	14.9831	15.4603	15.7865	15.41	2.62206	19.831	18.754	18.707	19.0973	3.3293	15.611	15.82	15.873	15.768	0.878516
patient serum	51	21.504	22.058	22.371	21.9777	1.9977	15.9388	15.6209	16.5931	16.0509	3.08833	21.315	21.44	21.238	21.331	0.477924	22.099	21.768	22.077	21.9813	0.841984
patient serum	90	23.931	23.628	23.111	23.5567	1.76013	11.689	11.4872	13.3433	12.1732	8.36574	13.433	13.492	13.464	13.463	0.219213	12.757	12.691	12.706	12.718	0.272037
patient serum	49	25.896	27.227	25.41	26.1777	3.59344	16.8394	13.3853	17.6632	15.9626	14.219	18.593	19.104	18.931	18.876	1.37689	16.09	16.221	16.327	16.2127	0.732264
patient serum	42	41.401	40.781	41.674	41.2853	1.10838	24.1045	25.9386	26.3743	25.4725	4.72886	23.381	23.386	23.836	23.5343	1.11014	23.964	23.779	24.089	23.944	0.651373
within-run cv	max					15.1007					18.3864					13.2022					11.7605
	median					2.30072					5.91976					2.40879					1.08617
total cv (human serum L4)						5.11318					4.91655					2.15819					1.30121

## Sheet: (2)data check
extremes (out of the measurement range) and outliers excluded
sample type	sample no.	centaur					access					architect					vitros
		replicate			aver	cv	replicate			aver	cv	replicate			aver	cv	replicate			aver	cv
		1	2	3			1	2	3			1	2	3			1	2	3
EQA L2	31	1.517	1.543	1.503	1.521	1.3345	0.5641	0.5399	0.6074	0.570467	5.99464	6.803	6.94	6.854	6.86567	1.00851	3.396	3.453	3.489	3.446	1.36081
EQA L2	62	1.098	1.113	1.053	1.088	2.86994	0.4024	0.4331	0.3936	0.4097	5.06155	4.74	5.076	5.086	4.96733	3.9647	2.64	2.698	2.788	2.70867	2.75318
SRM L1	19		49.406	48.418	48.912	1.42832	24.1691	25.7278	27.511	25.8026	6.48076	16.453	16.871	18.005	17.1097	4.69357	14.636	14.141	15.391	14.7227	4.27566
SRM L2	50	2.394	2.437	2.351	2.394	1.79616	1.4683	1.2206	1.3963	1.36173	9.35693	0.87	0.843	0.838	0.850333	2.02442	0.627	0.595	0.58	0.600667	3.99672
HSP L1	87	13.891	14.474	13.57	13.9783	3.27853	7.9749	7.832	9.4194	8.40877	10.4432	9.707	9.918	10.048	9.891	1.73992	8.844	8.991	8.741	8.85867	1.41831
HSP L2	81	7.337	7.946	7.818	7.70033	4.16993	4.1126	3.2734	4.7577	4.0479	18.3864	4.94	5.018	5.107	5.02167	1.664	4.391	4.442	4.39	4.40767	0.674682
HSP L3	63	2.038	2.154	1.89	2.02733	6.52694	1.2597	1.7519	1.6826	1.56473	17.0271	2.121	2.154		2.1375	1.09167	1.962	1.968	1.977	1.969	0.383435
HSP L4	13	0.23	0.214	0.222	0.222	3.6036	0.1915	0.1782	0.1957	0.188467	4.84745	0.207	0.198	0.213	0.206	3.66497	0.199	0.197	0.199	0.198333	0.582202
HSP L4	44	0.241	0.23	0.23	0.233667	2.71791	0.1789	0.1874	0.1854	0.1839	2.41658	0.207	0.207	0.211	0.208333	1.10851	0.205	0.202	0.197	0.201333	2.00734
HSP L4	75	0.252	0.247	0.237	0.245333	3.11316	0.1648	0.179	0.1838	0.175867	5.61786	0.208	0.212	0.211	0.210333	0.989699	0.199	0.201	0.198	0.199333	0.766317
HSP L5	1	0.048	0.049	0.052	0.0496667	4.19127	0.0405	0.0473	0.0462	0.0446667	8.1719	0.039	0.034	0.039	0.0373333	7.73237	0.053	0.052	0.051	0.052	1.92308
Swine serum L1	32	4.846	5.085	4.9	4.94367	2.53538	5.9348	5.5418	5.8862	5.7876	3.70191	2.306	2.211	2.184	2.23367	2.86886	0	0	0	0	#DIV/0!
Swine serum L2	93	1.323	1.362	1.32	1.335	1.75511	1.4121	1.4146	1.4775	1.43473	2.58293	0.559	0.535	0.528	0.540667	3.00709	0	0	0	0	#DIV/0!
patient serum	57	0	0	0.003	0.001	173.205	0.0012	0.0015	0.0024	0.0017	36.7353	0	0	0	0	#DIV/0!	<0.012	<0.012	<0.012	#DIV/0!	#DIV/0!
patient serum	85	0.002	0.006	0	0.00266667	114.564	0.0006	0.0012	0.0044	0.00206667	98.8487	0	0	0	0	#DIV/0!	<0.012	<0.012	<0.012	#DIV/0!	#DIV/0!
patient serum	4	0.005	0.001	0.006	0.004	66.1438	0.0039	0.002	0.0027	0.00286667	33.5198	0	0	0	0	#DIV/0!	<0.012	<0.012	<0.012	#DIV/0!	#DIV/0!
patient serum	45	0.005	0.007	0.008	0.00666667	22.9129	0.0102	0.0076	0.0102	0.00933333	16.0833	0	0	0.002	0.000666667	173.205	<0.012	<0.012	<0.012	#DIV/0!	#DIV/0!
patient serum	15	0.009	0.007	0.012	0.00933333	26.9637	0.0086	0.0098	0.0096	0.00933333	6.88832	0	0	0	0	#DIV/0!	<0.012	<0.012	<0.012	#DIV/0!	#DIV/0!
patient serum	21	0.016	0.016	0.017	0.0163333	3.5348	0.0191	0.0159	0.0196	0.0182	11.0301	0.006	0.005	0.004	0.005	20	<0.012	<0.012	<0.012	#DIV/0!	#DIV/0!
patient serum	28	0.019	0.02	0.022	0.0203333	7.51242	0.0136	0.0088	0.0118	0.0114	21.2708	0.001	0.004	0.002	0.00233333	65.4654	<0.012	<0.012	<0.012	#DIV/0!	#DIV/0!
patient serum	11	0.027	0.035	0.036	0.0326667	15.1007	0.0214	0.0284	0.027	0.0256	14.469	0.014	0.017	0.017	0.016	10.8253	0.026	0.025	0.031	0.0273333	11.7605
patient serum	26	0.045	0.042	0.045	0.044	3.93648	0.0499	0.0445	0.0484	0.0476	5.85603	0.049	0.049	0.048	0.0486667	1.18634	0.052	0.051	0.053	0.052	1.92308
patient serum	35	0.046	0.051	0.046	0.0476667	6.05612	0.0342	0.0352	0.0386	0.036	6.40698	0.043	0.038	0.037	0.0393333	8.17259	0.055	0.054	0.056	0.055	1.81818
patient serum	77	0.05	0.062	0.05	0.054	12.83	0.026	0.0291	0.0312	0.0287667	9.09378	0.023	0.027	0.028	0.026	10.176	0.051	0.053	0.054	0.0526667	2.90036
patient serum	6	0.053	0.051	0.062	0.0553333	10.5894	0.0364	0.0367	0.042	0.0383667	8.2106	0.042	0.039	0.04	0.0403333	3.78725	0.053	0.054	0.053	0.0533333	1.08253
patient serum	22	0.061	0.057	0.062	0.06	4.40959	0.0629	0.0622	0.0693	0.0648	6.03827	0.097	0.093	0.09	0.0933333	3.76273	0.081	0.079	0.081	0.0803333	1.43739
patient serum	17	0.076	0.064	0.077	0.0723333	10.0012	0.0275	0.0304	0.0315	0.0298	6.93422	0.07	0.071	0.069	0.07	1.42857	<0.012	<0.012	<0.012	#DIV/0!	#DIV/0!
patient serum	74	0.078	0.075	0.069	0.074	6.19267	0.0458	0.0491	0.0527	0.0492	7.0144	0.053	0.058	0.057	0.056	4.72456	0.08	0.089	0.089	0.086	6.04204
patient serum	59	0.082	0.089	0.08	0.0836667	5.64839	0.0782	0.0783	0.0751	0.0772	2.35666	0.082	0.081	0.079	0.0806667	1.89363	0.103	0.102	0.105	0.103333	1.47825
patient serum	79	0.085	0.071	0.073	0.0763333	9.91949	0.0554	0.0531	0.0589	0.0558	5.23408	0.055	0.06	0.071	0.062	13.2022	0.083	0.082	0.083	0.0826667	0.698408
patient serum	88	0.094	0.09	0.083	0.089	6.25592	0.0516	0.0517	0.0623	0.0552	11.1395	0.076	0.075	0.08	0.077	3.43604	0.091	0.091	0.091	0.091	1.86777e-14
patient serum	82	0.113	0.108	0.103	0.108	4.62963	0.0626	0.0745	0.0728	0.0699667	9.1988	0.07	0.068	0.073	0.0703333	3.57812	0.081	0.082	0.084	0.0823333	1.85529
patient serum	52	0.134	0.137	0.133	0.134667	1.54579	0.1046	0.1077	0.0168	0.0763667	67.5812	0.174	0.166	0.163	0.167667	3.3914	0.142	0.14	样本不足	0.141	1.00299
patient serum	58	0.159	0.162	0.157	0.159333	1.57946	0.1544	0.1663	0.1609	0.160533	3.71167	0.27	0.265	0.261	0.265333	1.69947	0.189	0.19	0.192	0.190333	0.802553
patient serum	91	0.159	0.155	0.152	0.155333	2.26087	0.1069	0.1115	0.1298	0.116067	10.4369	0.136	0.129	0.142	0.135667	4.79588	0.081	0.082	0.081	0.0813333	0.709857
patient serum	9	0.189	0.182	0.193	0.188	2.96158	0.1437	0.1579	0.1674	0.156333	7.62948	0.184	0.169	0.186	0.179667	5.17156	0.187	0.187	0.188	0.187333	0.308194
patient serum	46	0.233	0.249	0.241	0.241	3.3195	0.1644	0.1785	0.1662	0.1697	4.52209	0.242	0.242	0.24	0.241333	0.478467	0.193	0.185	0.19	0.189333	2.13457
patient serum	78	0.243	0.24	0.249	0.244	1.8781	0.1418	0.1393	0.1612	0.147433	8.13088	0.161	0.157	0.158	0.158667	1.31197	0.205	0.209	0.203	0.205667	1.48544
patient serum	12	0.258	0.257	0.266	0.260333	1.89483	0.2093	0.2087	0.2222	0.2134	3.574	0.209	0.218	0.21	0.212333	2.32318	0.22	0.215	0.225	0.22	2.27273
patient serum	76	0.293	0.308	0.28	0.293667	4.77136	0.167	0.1794	0.1827	0.176367	4.69356	0.186	0.194	0.2	0.193333	3.63298	0.242	0.246	0.24	0.242667	1.25895
patient serum	24	0.328	0.314	0.319	0.320333	2.21476	0.3408	0.3455	0.3865	0.3576	7.0297	0.303	0.331	0.341	0.325	6.06084	0.095	0.095	0.098	0.096	1.80422
patient serum	39	0.359	0.359	0.359	0.359	0	0.2285	0.2347	0.2375	0.233567	1.97194	0.382	0.387	0.367	0.378667	2.74868	0.417	0.409	0.417	0.414333	1.11476
patient serum	30	0.442	0.456	0.44	0.446	1.95466	0.3297	0.3324	0.3788	0.346967	7.95509	0.421	0.397	0.408	0.408667	2.93978	0.371	0.38	0.386	0.379	1.99204
patient serum	3	0.446	0.436	0.429	0.437	1.95515	0.3494	0.3713	0.3815	0.3674	4.46421	0.455	0.472	0.49	0.472333	3.70551	0.325	0.33	0.327	0.327333	0.768822
patient serum	23	0.552	0.533	0.565	0.55	2.92609	0.3664	0.3745	0.4193	0.386733	7.36757	0.466	0.478	0.448	0.464	3.25424	0.458	0.462	0.461	0.460333	0.452208
patient serum	36	0.644	0.658	0.66	0.654	1.333	0.3953	0.4101	0.4335	0.412967	4.66398	0.405	0.402	0.4	0.402333	0.625504	0.463	0.467	0.469	0.466333	0.655122
patient serum	10	0.911	0.91	0.897	0.906	0.862058	0.674	0.732	0.7891	0.7317	7.86533	0.74	0.74	0.73	0.736667	0.783733	0.679	0.674	0.697	0.683333	1.77027
patient serum	68	1.594	1.515	1.496	1.535	3.38574	0.7928	0.9182	0.9067	0.872567	7.94425	0.866	0.891	0.877	0.878	1.4271	0.873	0.894	0.878	0.881667	1.2442
patient serum	67	1.675	1.783	1.429	1.629	11.1374	1.1482	1.1745	1.1457	1.15613	1.38003	1.553	1.585	1.503	1.547	2.67149	1.536	1.546	1.531	1.53767	0.496702
patient serum	5	1.807	2.123	2.095	2.00833	8.70976	1.4158	1.6329	1.691	1.5799	9.18118	1.873	1.908	1.84	1.87367	1.81489	1.656	1.704	1.702	1.68733	1.60928
patient serum	40	2.111	2.139	2.076	2.10867	1.49691	0.9992	1.0517	1.0685	1.0398	3.47664	1.336	1.326	1.332	1.33133	0.378059	1.544	1.552	1.541	1.54567	0.367883
patient serum	18	2.187	2.133	2.273	2.19767	3.21281	1.8581	1.9578	2.0862	1.96737	5.81236	1.509	1.548	1.538	1.53167	1.32253	0.709	0.716	0.715	0.713333	0.530739
patient serum	43	2.222	2.178	2.263	2.221	1.91395	1.2819	1.324	1.3669	1.32427	3.20937	2.602	2.648	2.762	2.67067	3.08437	1.516	1.502	1.547	1.52167	1.5134
patient serum	29	2.536	2.529	2.557	2.54067	0.573537	1.5299	1.6109	1.7199	1.62023	5.88454	1.742	1.712	1.75	1.73467	1.15488	1.775	1.803	1.819	1.799	1.23797
patient serum	47	2.695	2.7	2.686	2.69367	0.263381	1.8781	1.8934	1.8738	1.88177	0.547444	1.939	1.834	1.908	1.89367	2.84884	2.08	2.115	2.149	2.11467	1.63152
patient serum	55	2.779	2.735	2.721	2.745	1.10257	1.4415	1.4435	1.5401	1.47503	3.82081	2.039	2.029	2.146	2.07133	3.13114	1.374	1.393	1.371	1.37933	0.864936
patient serum	60	2.92	2.84	2.883	2.881	1.38971	1.9209	2.0696	1.6772	1.88923	10.4861	2.144	2.162	2.176	2.16067	0.742438	2.007	2.006	2.013	2.00867	0.18848
patient serum	48	4.193	4.305	4.23	4.24267	1.34501	2.6279	2.0973	2.6684	2.46453	12.9305	2.501	2.408	2.439	2.44933	1.93331	2.774	2.761	2.81	2.78167	0.912536
patient serum	37	4.29	4.442	4.5	4.41067	2.4588	3.0832	3.2956	3.4034	3.26073	4.9965	3.829	3.788	3.643	3.75333	2.60371	3.339	3.287	3.27	3.29867	1.08981
patient serum	83	4.655	4.897	4.871	4.80767	2.76331	2.7669	2.845	3.1179	2.90993	6.33311	3.066	2.903	2.914	2.961	3.07662	3.153	3.16	3.206	3.173	0.907418
patient serum	54	4.663	4.634	4.468	4.58833	2.29311	1.5434	1.4955	1.5669	1.53527	2.37016	3.355	3.391	3.44	3.39533	1.25659	0.759	0.752	0.752	0.754333	0.535765
patient serum	20	5.06	5.151	5.024	5.07833	1.2889	3.2491	3.2923	3.7011	3.41417	7.30569	4.352	4.315	4.468	4.37833	1.82323	3.898	3.936	4.023	3.95233	1.62134
patient serum	89	6.077	6.035	5.871	5.99433	1.81596	4.2216	4.1773	4.8429	4.41393	8.43139	3.422	3.423	3.395	3.41333	0.465381	1.669	1.7	1.684	1.68433	0.920405
patient serum	66	6.449	6.373	6.375	6.399	0.676869	2.6592	2.8555	2.9022	2.80563	4.59599	2.943	3.115	2.89	2.98267	3.94372	3.911	3.834	3.785	3.84333	1.65264
patient serum	34	7.756	7.913	8.294	7.98767	3.46363	5.4836	5.6849	6.1405	5.76967	5.83316	7.304	6.981	6.986	7.09033	2.61	6.87	6.882	6.787	6.84633	0.755635
patient serum	92	8.472	8.602	8.426	8.5	1.07388	4.9275	4.7942	5.4183	5.04667	6.51267	8.363	8.049	8.299	8.237	2.01442	7.4	7.349	7.303	7.35067	0.660096
patient serum	27	8.543	8.478	8.461	8.494	0.509515	6.3919	6.2074	6.9526	6.5173	5.95498	9.953	9.795	9.956	9.90133	0.930174	9.615	9.743	9.937	9.765	1.66025
patient serum	70	8.733	8.545	8.417	8.565	1.85577	4.949	5.5317	5.3153	5.26533	5.59406	11.191	12.945	11.266	11.8007	8.40403	8.683	8.687	8.799	8.723	0.754881
patient serum	80	9.837	10.144	9.937	9.97267	1.57006	5.272	5.0995	5.6598	5.34377	5.37002	9.828	10.058	9.155	9.68033	4.84758	9.366	9.535	9.178	9.35967	1.90802
patient serum	86	10.061	10.397	9.947	10.135	2.30832	5.3283	5.5125	6.059	5.63327	6.74609	4.963	4.948	5.063	4.99133	1.2525	5.682	5.696	5.826	5.73467	1.38467
patient serum	16	10.653	10.035	10.132	10.2733	3.23516	7.3226	7.5261	8.2199	7.68953	6.11801	6.861	7.085	7.174	7.04	2.2909	6.07	6.192	6.292	6.18467	1.7977
patient serum	73	10.758	10.321	9.865	10.3147	4.32911	4.9835	5.3612	5.3408	5.2285	4.06276	8.12	8.108	8.102	8.11	0.11301	5.425	5.717	5.444	5.52867	2.9551
patient serum	64	11.191	11.337	10.665	11.0643	3.19453	6.6762	7.544	7.2063	7.14217	6.12476	15.149	15.311	14.815	15.0917	1.6759	11.108	样本不足	样本不足	11.108	#DIV/0!
patient serum	72	11.823	12.36	12.354	12.179	2.53157	5.5507	6.1348	6.2538	5.97977	6.29316	8.75	8.832	8.586	8.72267	1.436	8.396	8.368	8.282	8.34867	0.711589
patient serum	53	13.857	13.835	14.151	13.9477	1.26498	9.1749	9.0264	9.2072	9.13617	1.0554	7.781	7.775	8.355	7.97033	4.17981	8.497	8.556	样本不足	8.5265	0.48929
patient serum	84	15.039	14.656	14.398	14.6977	2.1944	7.8751	7.8309	8.9528	8.2196	7.72975	8.65	8.438	8.229	8.439	2.49439	8.61	8.68	8.632	8.64067	0.41427
patient serum	65	15.611	16.466	16.035	16.0373	2.66568	8.2596	8.8637	8.2881	8.47047	4.02396	11.31	11.654	11.411	11.4583	1.54313	8.943	8.861	8.929	8.911	0.492239
patient serum	33	16.755	16.844	16.54	16.713	0.935149	10.0369	9.8135	10.3369	10.0624	2.61003	10.412	10.02	10.121	10.1843	1.99846	10.93	10.972	10.789	10.897	0.879685
patient serum	41	21.103	21.392	21.117	21.204	0.768549	14.9831	15.4603	15.7865	15.41	2.62206	19.831	18.754	18.707	19.0973	3.3293	15.611	15.82	15.873	15.768	0.878516
patient serum	51	21.504	22.058	22.371	21.9777	1.9977	15.9388	15.6209	16.5931	16.0509	3.08833	21.315	21.44	21.238	21.331	0.477924	22.099	21.768	22.077	21.9813	0.841984
patient serum	90	23.931	23.628	23.111	23.5567	1.76013	11.689	11.4872	13.3433	12.1732	8.36574	13.433	13.492	13.464	13.463	0.219213	12.757	12.691	12.706	12.718	0.272037
patient serum	49	25.896	27.227	25.41	26.1777	3.59344	16.8394	13.3853	17.6632	15.9626	14.219	18.593	19.104	18.931	18.876	1.37689	16.09	16.221	16.327	16.2127	0.732264
patient serum	8	37.61	36.653	39.946	38.0697	4.44958	60.0614	55.8828	67.7943	61.2462	9.86753	30.137	31.526	31.624	31.0957	2.67457	12.623	12.46	12.28	12.4543	1.37759
patient serum	42	41.401	40.781	41.674	41.2853	1.10838	24.1045	25.9386	26.3743	25.4725	4.72886	23.381	23.386	23.836	23.5343	1.11014	23.964	23.779	24.089	23.944	0.651373
patient serum	2	>50	>50	>50	#DIV/0!	#DIV/0!	38.9731	42.315	44.3711	41.8864	6.50427	30.578	31.376	30.629	30.861	1.44756	21.611	22.103	22.299	22.0043	1.61084
patient serum	14	>50	>50	>50	#DIV/0!	#DIV/0!	37.5165	40.3531	42.8002	40.2233	6.57391	>50	>50	>50	#DIV/0!	#DIV/0!	40.586	40.917	42.298	41.267	2.2005
patient serum	61	>50	>50	>50	#DIV/0!	#DIV/0!	36.5152	38.939	31.0682	35.5075	11.3526	38.801	39.916	40.656	39.791	2.34675	35.504	35.734	36.099	35.779	0.838597
patient serum	71	>50	>50	49.247	49.247	#DIV/0!	23.5748	25.6666	26.6617	25.301	6.22735	29.714	30.608	29.332	29.8847	2.19141	28.47	28.465	28.386	28.4403	0.165682

## Sheet: (1)raw data
raw data
sample type	sample no.	centaur					access					architect					vitros
		replicate			aver	cv	replicate			aver	cv	replicate			aver	cv	replicate			aver	cv
		1	2	3			1	2	3			1	2	3			1	2	3
EQA L2	31	1.517	1.543	1.503	1.521	1.3345	0.5641	0.5399	0.6074	0.570467	5.99464	6.803	6.94	6.854	6.86567	1.00851	3.396	3.453	3.489	3.446	1.36081
EQA L2	62	1.098	1.113	1.053	1.088	2.86994	0.4024	0.4331	0.3936	0.4097	5.06155	4.74	5.076	5.086	4.96733	3.9647	2.64	2.698	2.788	2.70867	2.75318
SRM L1	19	>50	49.406	48.418	48.912	1.42832	24.1691	25.7278	27.511	25.8026	6.48076	16.453	16.871	18.005	17.1097	4.69357	14.636	14.141	15.391	14.7227	4.27566
SRM L2	50	2.394	2.437	2.351	2.394	1.79616	1.4683	1.2206	1.3963	1.36173	9.35693	0.87	0.843	0.838	0.850333	2.02442	0.627	0.595	0.58	0.600667	3.99672
HSP L1	87	13.891	14.474	13.57	13.9783	3.27853	7.9749	7.832	9.4194	8.40877	10.4432	9.707	9.918	10.048	9.891	1.73992	8.844	8.991	8.741	8.85867	1.41831
HSP L2	81	7.337	7.946	7.818	7.70033	4.16993	4.1126	3.2734	4.7577	4.0479	18.3864	4.94	5.018	5.107	5.02167	1.664	4.391	4.442	4.39	4.40767	0.674682
HSP L3	63	2.038	2.154	1.89	2.02733	6.52694	1.2597	1.7519	1.6826	1.56473	17.0271	2.121	2.154	样本量不够	2.1375	1.09167	1.962	1.968	1.977	1.969	0.383435
HSP L4	13	0.23	0.214	0.222	0.222	3.6036	0.1915	0.1782	0.1957	0.188467	4.84745	0.207	0.198	0.213	0.206	3.66497	0.199	0.197	0.199	0.198333	0.582202
HSP L4	44	0.241	0.23	0.23	0.233667	2.71791	0.1789	0.1874	0.1854	0.1839	2.41658	0.207	0.207	0.211	0.208333	1.10851	0.205	0.202	0.197	0.201333	2.00734
HSP L4	75	0.252	0.247	0.237	0.245333	3.11316	0.1648	0.179	0.1838	0.175867	5.61786	0.208	0.212	0.211	0.210333	0.989699	0.199	0.201	0.198	0.199333	0.766317
HSP L5	1	0.048	0.049	0.052	0.0496667	4.19127	0.0405	0.0473	0.0462	0.0446667	8.1719	0.039	0.034	0.039	0.0373333	7.73237	0.053	0.052	0.051	0.052	1.92308
Swine serum L1	32	4.846	5.085	4.9	4.94367	2.53538	5.9348	5.5418	5.8862	5.7876	3.70191	2.306	2.211	2.184	2.23367	2.86886	0.013	<0.012	<0.012	0.013	#DIV/0!
Swine serum L2	93	1.323	1.362	1.32	1.335	1.75511	1.4121	1.4146	1.4775	1.43473	2.58293	0.559	0.535	0.528	0.540667	3.00709	<0.012	<0.012	<0.012	#DIV/0!	#DIV/0!
patient serum	2	>50	>50	>50	#DIV/0!	#DIV/0!	38.9731	42.315	44.3711	41.8864	6.50427	30.578	31.376	30.629	30.861	1.44756	21.611	22.103	22.299	22.0043	1.61084
patient serum	3	0.446	0.436	0.429	0.437	1.95515	0.3494	0.3713	0.3815	0.3674	4.46421	0.455	0.472	0.49	0.472333	3.70551	0.325	0.33	0.327	0.327333	0.768822
patient serum	4	0.005	0.001	0.006	0.004	66.1438	0.0039	0.002	0.0027	0.00286667	33.5198	0	0	0	0	#DIV/0!	<0.012	<0.012	<0.012	#DIV/0!	#DIV/0!
patient serum	5	1.807	2.123	2.095	2.00833	8.70976	1.4158	1.6329	1.691	1.5799	9.18118	1.873	1.908	1.84	1.87367	1.81489	1.656	1.704	1.702	1.68733	1.60928
patient serum	6	0.053	0.051	0.062	0.0553333	10.5894	0.0364	0.0367	0.042	0.0383667	8.2106	0.042	0.039	0.04	0.0403333	3.78725	0.053	0.054	0.053	0.0533333	1.08253
patient serum	8	37.61	36.653	39.946	38.0697	4.44958	60.0614	55.8828	67.7943	61.2462	9.86753	30.137	31.526	31.624	31.0957	2.67457	12.623	12.46	12.28	12.4543	1.37759
patient serum	9	0.189	0.182	0.193	0.188	2.96158	0.1437	0.1579	0.1674	0.156333	7.62948	0.184	0.169	0.186	0.179667	5.17156	0.187	0.187	0.188	0.187333	0.308194
patient serum	10	0.911	0.91	0.897	0.906		0.674	0.732	0.7891	0.7317		0.74	0.74	0.73	0.736667		0.679	0.674	0.697	0.683333
patient serum	11	0.027	0.035	0.036	0.0326667	15.1007	0.0214	0.0284	0.027	0.0256	14.469	0.014	0.017	0.017	0.016	10.8253	0.026	0.025	0.031	0.0273333	11.7605
patient serum	12	0.258	0.257	0.266	0.260333	1.89483	0.2093	0.2087	0.2222	0.2134	3.574	0.209	0.218	0.21	0.212333	2.32318	0.22	0.215	0.225	0.22	2.27273
patient serum	14	>50	>50	>50	#DIV/0!	#DIV/0!	37.5165	40.3531	42.8002	40.2233	6.57391	>50	>50	>50	#DIV/0!	#DIV/0!	40.586	40.917	42.298	41.267	2.2005
patient serum	15	0.009	0.007	0.012	0.00933333	26.9637	0.0086	0.0098	0.0096	0.00933333	6.88832	0	0	0	0	#DIV/0!	<0.012	<0.012	<0.012	#DIV/0!	#DIV/0!
patient serum	16	10.653	10.035	10.132	10.2733	3.23516	7.3226	7.5261	8.2199	7.68953	6.11801	6.861	7.085	7.174	7.04	2.2909	6.07	6.192	6.292	6.18467	1.7977
patient serum	17	0.076	0.064	0.077	0.0723333	10.0012	0.0275	0.0304	0.0315	0.0298	6.93422	0.07	0.071	0.069	0.07	1.42857	<0.012	<0.012	<0.012	#DIV/0!	#DIV/0!
patient serum	18	2.187	2.133	2.273	2.19767	3.21281	1.8581	1.9578	2.0862	1.96737	5.81236	1.509	1.548	1.538	1.53167	1.32253	0.709	0.716	0.715	0.713333	0.530739
patient serum	20	5.06	5.151	5.024	5.07833	1.2889	3.2491	3.2923	3.7011	3.41417	7.30569	4.352	4.315	4.468	4.37833	1.82323	3.898	3.936	4.023	3.95233	1.62134
patient serum	21	0.016	0.016	0.017	0.0163333	3.5348	0.0191	0.0159	0.0196	0.0182	11.0301	0.006	0.005	0.004	0.005	20	<0.012	<0.012	<0.012	#DIV/0!	#DIV/0!
patient serum	22	0.061	0.057	0.062	0.06	4.40959	0.0629	0.0622	0.0693	0.0648	6.03827	0.097	0.093	0.09	0.0933333	3.76273	0.081	0.079	0.081	0.0803333	1.43739
patient serum	23	0.552	0.533	0.565	0.55	2.92609	0.3664	0.3745	0.4193	0.386733	7.36757	0.466	0.478	0.448	0.464	3.25424	0.458	0.462	0.461	0.460333	0.452208
patient serum	24	0.328	0.314	0.319	0.320333	2.21476	0.3408	0.3455	0.3865	0.3576	7.0297	0.303	0.331	0.341	0.325	6.06084	0.095	0.095	0.098	0.096	1.80422
patient serum	26	0.045	0.042	0.045	0.044	3.93648	0.0499	0.0445	0.0484	0.0476	5.85603	0.049	0.049	0.048	0.0486667	1.18634	0.052	0.051	0.053	0.052	1.92308
patient serum	27	8.543	8.478	8.461	8.494	0.509515	6.3919	6.2074	6.9526	6.5173	5.95498	9.953	9.795	9.956	9.90133	0.930174	9.615	9.743	9.937	9.765	1.66025
patient serum	28	0.019	0.02	0.022	0.0203333	7.51242	0.0136	0.0088	0.0118	0.0114	21.2708	0.001	0.004	0.002	0.00233333	65.4654	<0.012	<0.012	<0.012	#DIV/0!	#DIV/0!
patient serum	29	2.536	2.529	2.557	2.54067	0.573537	1.5299	1.6109	1.7199	1.62023	5.88454	1.742	1.712	1.75	1.73467	1.15488	1.775	1.803	1.819	1.799	1.23797
patient serum	30	0.442	0.456	0.44	0.446	1.95466	0.3297	0.3324	0.3788	0.346967	7.95509	0.421	0.397	0.408	0.408667	2.93978	0.371	0.38	0.386	0.379	1.99204
patient serum	33	16.755	16.844	16.54	16.713		10.0369	9.8135	10.3369	10.0624		10.412	10.02	10.121	10.1843		10.93	10.972	10.789	10.897
patient serum	34	7.756	7.913	8.294	7.98767	3.46363	5.4836	5.6849	6.1405	5.76967	5.83316	7.304	6.981	6.986	7.09033	2.61	6.87	6.882	6.787	6.84633	0.755635
patient serum	35	0.046	0.051	0.046	0.0476667	6.05612	0.0342	0.0352	0.0386	0.036	6.40698	0.043	0.038	0.037	0.0393333	8.17259	0.055	0.054	0.056	0.055	1.81818
patient serum	36	0.644	0.658	0.66	0.654	1.333	0.3953	0.4101	0.4335	0.412967	4.66398	0.405	0.402	0.4	0.402333	0.625504	0.463	0.467	0.469	0.466333	0.655122
patient serum	37	4.29	4.442	4.5	4.41067	2.4588	3.0832	3.2956	3.4034	3.26073	4.9965	3.829	3.788	3.643	3.75333	2.60371	3.339	3.287	3.27	3.29867	1.08981
patient serum	39	0.359	0.359	0.359	0.359	0	0.2285	0.2347	0.2375	0.233567	1.97194	0.382	0.387	0.367	0.378667	2.74868	0.417	0.409	0.417	0.414333	1.11476
patient serum	40	2.111	2.139	2.076	2.10867	1.49691	0.9992	1.0517	1.0685	1.0398	3.47664	1.336	1.326	1.332	1.33133	0.378059	1.544	1.552	1.541	1.54567	0.367883
patient serum	41	21.103	21.392	21.117	21.204	0.768549	14.9831	15.4603	15.7865	15.41	2.62206	19.831	18.754	18.707	19.0973	3.3293	15.611	15.82	15.873	15.768	0.878516
patient serum	42	41.401	40.781	41.674	41.2853	1.10838	24.1045	25.9386	26.3743	25.4725	4.72886	23.381	23.386	23.836	23.5343	1.11014	23.964	23.779	24.089	23.944	0.651373
patient serum	43	2.222	2.178	2.263	2.221	1.91395	1.2819	1.324	1.3669	1.32427	3.20937	2.602	2.648	2.762	2.67067	3.08437	1.516	1.502	1.547	1.52167	1.5134
patient serum	45	0.005	0.007	0.008	0.00666667	22.9129	0.0102	0.0076	0.0102	0.00933333	16.0833	0	0	0.002	0.000666667	173.205	<0.012	<0.012	<0.012	#DIV/0!	#DIV/0!
patient serum	46	0.233	0.249	0.241	0.241	3.3195	0.1644	0.1785	0.1662	0.1697	4.52209	0.242	0.242	0.24	0.241333	0.478467	0.193	0.185	0.19	0.189333	2.13457
patient serum	47	2.695	2.7	2.686	2.69367	0.263381	1.8781	1.8934	1.8738	1.88177	0.547444	1.939	1.834	1.908	1.89367	2.84884	2.08	2.115	2.149	2.11467	1.63152
patient serum	48	4.193	4.305	4.23	4.24267	1.34501	2.6279	2.0973	2.6684	2.46453	12.9305	2.501	2.408	2.439	2.44933	1.93331	2.774	2.761	2.81	2.78167	0.912536
patient serum	49	25.896	27.227	25.41	26.1777	3.59344	16.8394	13.3853	17.6632	15.9626	14.219	18.593	19.104	18.931	18.876	1.37689	16.09	16.221	16.327	16.2127	0.732264
patient serum	51	21.504	22.058	22.371	21.9777	1.9977	15.9388	15.6209	16.5931	16.0509	3.08833	21.315	21.44	21.238	21.331	0.477924	22.099	21.768	22.077	21.9813	0.841984
patient serum	52	0.134	0.137	0.133	0.134667	1.54579	0.1046	0.1077	0.0168	0.0763667	67.5812	0.174	0.166	0.163	0.167667	3.3914	0.142	0.14	样本不足	0.141	1.00299
patient serum	53	13.857	13.835	14.151	13.9477	1.26498	9.1749	9.0264	9.2072	9.13617	1.0554	7.781	7.775	8.355	7.97033	4.17981	8.497	8.556	样本不足	8.5265	0.48929
patient serum	54	4.663	4.634	4.468	4.58833	2.29311	1.5434	1.4955	1.5669	1.53527	2.37016	3.355	3.391	3.44	3.39533	1.25659	0.759	0.752	0.752	0.754333	0.535765
patient serum	55	2.779	2.735	2.721	2.745	1.10257	1.4415	1.4435	1.5401	1.47503	3.82081	2.039	2.029	2.146	2.07133	3.13114	1.374	1.393	1.371	1.37933	0.864936
patient serum	57	0	0	0.003	0.001	173.205	0.0012	0.0015	0.0024	0.0017	36.7353	0	0	0	0	#DIV/0!	<0.012	<0.012	<0.012	#DIV/0!	#DIV/0!
patient serum	58	0.159	0.162	0.157	0.159333	1.57946	0.1544	0.1663	0.1609	0.160533	3.71167	0.27	0.265	0.261	0.265333	1.69947	0.189	0.19	0.192	0.190333	0.802553
patient serum	59	0.082	0.089	0.08	0.0836667	5.64839	0.0782	0.0783	0.0751	0.0772	2.35666	0.082	0.081	0.079	0.0806667	1.89363	0.103	0.102	0.105	0.103333	1.47825
patient serum	60	2.92	2.84	2.883	2.881	1.38971	1.9209	2.0696	1.6772	1.88923	10.4861	2.144	2.162	2.176	2.16067	0.742438	2.007	2.006	2.013	2.00867	0.18848
patient serum	61	>50	>50	>50	#DIV/0!	#DIV/0!	36.5152	38.939	31.0682	35.5075	11.3526	38.801	39.916	40.656	39.791	2.34675	35.504	35.734	36.099	35.779	0.838597
patient serum	64	11.191	11.337	10.665	11.0643	3.19453	6.6762	7.544	7.2063	7.14217	6.12476	15.149	15.311	14.815	15.0917	1.6759	11.108	样本不足	样本不足	11.108	#DIV/0!
patient serum	65	15.611	16.466	16.035	16.0373	2.66568	8.2596	8.8637	8.2881	8.47047	4.02396	11.31	11.654	11.411	11.4583	1.54313	8.943	8.861	8.929	8.911	0.492239
patient serum	66	6.449	6.373	6.375	6.399	0.676869	2.6592	2.8555	2.9022	2.80563	4.59599	2.943	3.115	2.89	2.98267	3.94372	3.911	3.834	3.785	3.84333	1.65264
patient serum	67	1.675	1.783	1.429	1.629	11.1374	1.1482	1.1745	1.1457	1.15613	1.38003	1.553	1.585	1.503	1.547	2.67149	1.536	1.546	1.531	1.53767	0.496702
patient serum	68	1.594	1.515	1.496	1.535	3.38574	0.7928	0.9182	0.9067	0.872567	7.94425	0.866	0.891	0.877	0.878	1.4271	0.873	0.894	0.878	0.881667	1.2442
patient serum	70	8.733	8.545	8.417	8.565	1.85577	4.949	5.5317	5.3153	5.26533	5.59406	11.191	12.945	11.266	11.8007	8.40403	8.683	8.687	8.799	8.723	0.754881
patient serum	71	>50	>50	49.247	49.247	#DIV/0!	23.5748	25.6666	26.6617	25.301	6.22735	29.714	30.608	29.332	29.8847	2.19141	28.47	28.465	28.386	28.4403	0.165682
patient serum	72	11.823	12.36	12.354	12.179	2.53157	5.5507	6.1348	6.2538	5.97977	6.29316	8.75	8.832	8.586	8.72267	1.436	8.396	8.368	8.282	8.34867	0.711589
patient serum	73	10.758	10.321	9.865	10.3147	4.32911	4.9835	5.3612	5.3408	5.2285	4.06276	8.12	8.108	8.102	8.11	0.11301	5.425	5.717	5.444	5.52867	2.9551
patient serum	74	0.078	0.075	0.069	0.074	6.19267	0.0458	0.0491	0.0527	0.0492	7.0144	0.053	0.058	0.057	0.056	4.72456	0.08	0.089	0.089	0.086	6.04204
patient serum	76	0.293	0.308	0.28	0.293667	4.77136	0.167	0.1794	0.1827	0.176367	4.69356	0.186	0.194	0.2	0.193333	3.63298	0.242	0.246	0.24	0.242667	1.25895
patient serum	77	0.05	0.062	0.05	0.054	12.83	0.026	0.0291	0.0312	0.0287667	9.09378	0.023	0.027	0.028	0.026	10.176	0.051	0.053	0.054	0.0526667	2.90036
patient serum	78	0.243	0.24	0.249	0.244	1.8781	0.1418	0.1393	0.1612	0.147433	8.13088	0.161	0.157	0.158	0.158667	1.31197	0.205	0.209	0.203	0.205667	1.48544
patient serum	79	0.085	0.071	0.073	0.0763333	9.91949	0.0554	0.0531	0.0589	0.0558	5.23408	0.055	0.06	0.071	0.062	13.2022	0.083	0.082	0.083	0.0826667	0.698408
patient serum	80	9.837	10.144	9.937	9.97267	1.57006	5.272	5.0995	5.6598	5.34377	5.37002	9.828	10.058	9.155	9.68033	4.84758	9.366	9.535	9.178	9.35967	1.90802
patient serum	82	0.113	0.108	0.103	0.108	4.62963	0.0626	0.0745	0.0728	0.0699667	9.1988	0.07	0.068	0.073	0.0703333	3.57812	0.081	0.082	0.084	0.0823333	1.85529
patient serum	83	4.655	4.897	4.871	4.80767	2.76331	2.7669	2.845	3.1179	2.90993	6.33311	3.066	2.903	2.914	2.961	3.07662	3.153	3.16	3.206	3.173	0.907418
patient serum	84	15.039	14.656	14.398	14.6977	2.1944	7.8751	7.8309	8.9528	8.2196	7.72975	8.65	8.438	8.229	8.439	2.49439	8.61	8.68	8.632	8.64067	0.41427
patient serum	85	0.002	0.006	0	0.00266667	114.564	0.0006	0.0012	0.0044	0.00206667	98.8487	0	0	0	0	#DIV/0!	<0.012	<0.012	<0.012	#DIV/0!	#DIV/0!
patient serum	86	10.061	10.397	9.947	10.135	2.30832	5.3283	5.5125	6.059	5.63327	6.74609	4.963	4.948	5.063	4.99133	1.2525	5.682	5.696	5.826	5.73467	1.38467
patient serum	88	0.094	0.09	0.083	0.089	6.25592	0.0516	0.0517	0.0623	0.0552	11.1395	0.076	0.075	0.08	0.077	3.43604	0.091	0.091	0.091	0.091	1.86777e-14
patient serum	89	6.077	6.035	5.871	5.99433	1.81596	4.2216	4.1773	4.8429	4.41393	8.43139	3.422	3.423	3.395	3.41333	0.465381	1.669	1.7	1.684	1.68433	0.920405
patient serum	90	23.931	23.628	23.111	23.5567	1.76013	11.689	11.4872	13.3433	12.1732	8.36574	13.433	13.492	13.464	13.463	0.219213	12.757	12.691	12.706	12.718	0.272037
patient serum	91	0.159	0.155	0.152	0.155333	2.26087	0.1069	0.1115	0.1298	0.116067	10.4369	0.136	0.129	0.142	0.135667	4.79588	0.081	0.082	0.081	0.0813333	0.709857
patient serum	92	8.472	8.602	8.426	8.5	1.07388	4.9275	4.7942	5.4183	5.04667	6.51267	8.363	8.049	8.299	8.237	2.01442	7.4	7.349	7.303	7.35067	0.660096
